# Supplementary material for: Bioactive small molecules produced by the human gut microbiome modulate Vibrio cholerae sessile and planktonic lifestyles
Source: Gut Microbes. 2021 May 19;13(1):1918993. doi: 10.1080/19490976.2021.1918993 (PMC8143261; doi:10.1080/19490976.2021.1918993)
Supplement: Supplemental Material [file KGMI_A_1918993_SM4398.zip]

Archive with 6 entries (5 files):
- Supplementary information/
- Supplementary information/Figure S1.pdf
- Supplementary information/Figure supplementary caption.docx
- Supplementary information/Supplementary Table S1.xlsx
- Supplementary information/Supplementary Table S2 revised.xlsx
- Supplementary information/Supplementary Table S3.xlsx
