# Supplementary material for: Bioactive small molecules produced by the human gut microbiome modulate Vibrio cholerae sessile and planktonic lifestyles
Source: Gut Microbes. 2021 May 19;13(1):1918993. doi: 10.1080/19490976.2021.1918993 (PMC8143261; doi:10.1080/19490976.2021.1918993)
Supplement: Supplemental Material [file KGMI_A_1918993_SM4398.zip › Supplementary information/Supplementary Table S1.xlsx]

## Sheet: Table S1
Table S1. Expression levels of V. cholerae genes in the absence and presence of a fecal extract.
gene_id	gene	locus	Control	Fecal extract	log2(fold_change)	test_stat	p_value	q_value	significant
gene0	VC0001	NC_002505.1:234-806	0	0	0	0	1	1	no
gene1	VC0002	NC_002505.1:234-806	480.113	417.973	-0.199966	-0.820497	0.1529	0.208911	no
gene2	trmE	NC_002505.1:815-2210	171.354	160.239	-0.0967592	-0.386498	0.4984	0.572978	no
gene3	VC0004	NC_002505.1:2270-3896	515.973	1062.69	1.04235	4.04765	5e-05	0.000132151	yes
gene4	VC0005	NC_002505.1:3898-4479	536.137	1216.95	1.1826	2.39156	0.0004	0.000946075	yes
gene5	rnpA	NC_002505.1:3898-4479	434.014	1932.46	2.15462	7.06612	5e-05	0.000132151	yes
gene6	rpmH	NC_002505.1:4491-4629	1907.77	4091.61	1.10078	3.38291	5e-05	0.000132151	yes
gene7	VC0008	NC_002505.1:4870-6276	29.6086	122.409	2.04763	5.17877	5e-05	0.000132151	yes
gene8	VC0009	NC_002505.1:4870-6276	26.9703	122.619	2.18473	4.98338	5e-05	0.000132151	yes
gene9	VC0010	NC_002505.1:6353-7100	19.4106	661.999	5.09191	15.5225	5e-05	0.000132151	yes
gene10	dnaA	NC_002505.1:7396-8815	267.903	380.44	0.505956	1.92559	0.0008	0.00179417	yes
gene11	VC0013	NC_002505.1:8872-9973	331.879	458.848	0.467358	1.78681	0.00205	0.00424075	yes
gene12	recF	NC_002505.1:9990-11082	236.788	316.798	0.419966	1.64442	0.00475	0.00919483	yes
gene13	gyrB	NC_002505.1:11102-13520	393.432	528.517	0.425838	1.6409	0.00435	0.00849169	yes
gene14	VC0015a	NC_002505.1:13875-14367	249.592	50.6962	-2.29962	-8.12757	5e-05	0.000132151	yes
gene15	VC0017	NC_002505.1:14376-14493	1375.03	416.853	-1.72186	-1.66161	0.0414	0.0651162	no
gene16	VC0018	NC_002505.1:14768-15206	324.524	145.428	-1.15803	-4.45353	5e-05	0.000132151	yes
gene17	avtA	NC_002505.1:15293-16550	278.809	295.44	0.0835925	0.321577	0.5796	0.6491	no
gene18	glyS	NC_002505.1:16868-18935	507.034	669.344	0.400666	1.54959	0.0071	0.0133053	yes
gene19	glyQ	NC_002505.1:18949-19867	643.28	968.974	0.591011	2.24782	0.0001	0.000255155	yes
gene20	VC0022	NC_002505.1:20234-20837	23.3613	74.1477	1.66628	5.01539	5e-05	0.000132151	yes
gene21	VC0023	NC_002505.1:20942-21200	256.031	151.542	-0.756598	-2.36885	0.0001	0.000255155	yes
gene22	VC0024	NC_002505.1:21286-21535	81.3287	160.136	0.97746	2.49625	0.0001	0.000255155	yes
gene23	VC0025	NC_002505.1:21655-21856	624.485	337.472	-0.887899	-2.93347	5e-05	0.000132151	yes
gene24	VC0026	NC_002505.1:22027-23008	140.147	137.752	-0.0248714	-0.101437	0.857	0.889073	no
gene25	VC0027	NC_002505.1:23255-24788	113.512	67.7915	-0.743665	-3.01935	5e-05	0.000132151	yes
gene26	VC0028	NC_002505.1:24791-26633	131.301	70.7822	-0.89142	-3.55878	5e-05	0.000132151	yes
gene27	VC0029	NC_002505.1:26642-27877	133.615	66.7426	-1.0014	-3.83817	5e-05	0.000132151	yes
gene28	ilvM	NC_002505.1:26642-27877	82.7372	25.3054	-1.70909	-1.66698	0.01155	0.0207254	yes
gene29	VC0031	NC_002505.1:27888-29535	99.1173	48.6003	-1.02817	-4.13377	5e-05	0.000132151	yes
gene30	VC0032	NC_002505.1:30068-31592	6.09752	4.10493	-0.570864	-1.27811	0.03095	0.0505142	no
gene31	VC0033	NC_002505.1:31681-32566	18.8304	53.3435	1.50225	4.92463	5e-05	0.000132151	yes
gene32	VC0034	NC_002505.1:32643-33246	365.332	861.937	1.23837	4.87254	5e-05	0.000132151	yes
gene33	VC0035	NC_002505.1:33276-34263	97.0803	119.557	0.300449	1.20878	0.0359	0.0574301	no
gene34	VC0036	NC_002505.1:34310-35735	250.069	228.536	-0.129904	-0.500551	0.3849	0.461002	no
gene35	VC0037	NC_002505.1:36151-36430	580.65	674.575	0.216309	0.876071	0.1353	0.187676	no
gene36	VC0038	NC_002505.1:36526-36694	7028.39	1402.78	-2.3249	-7.79818	5e-05	0.000132151	yes
gene37	VC0039	NC_002505.1:36927-37770	106.978	111.925	0.0652119	0.259974	0.64995	0.714265	no
gene38	VC0040	NC_002505.1:37847-38495	196.223	107.053	-0.87417	-3.44143	5e-05	0.000132151	yes
gene39	VC0041	NC_002505.1:38533-40548	265.93	255.43	-0.0581208	-0.140772	0.80995	0.848449	no
gene40	VC0042	NC_002505.1:38533-40548	145.548	148.243	0.0264657	0.0783608	0.8893	0.916818	no
gene41	trkA	NC_002505.1:40559-41936	183.555	204.489	0.155811	0.613459	0.28355	0.354438	no
gene42	VC0044	NC_002505.1:41997-43302	204.818	295.563	0.529124	2.05033	0.0003	0.000722377	yes
gene43	fmt	NC_002505.1:43333-44281	179.979	302.962	0.751314	3.01176	5e-05	0.000132151	yes
gene44	def	NC_002505.1:44298-44808	844.254	872.327	0.0471928	0.182723	0.7512	0.801635	no
gene45	VC0047	NC_002505.1:44899-47190	24.7374	59.7573	1.27242	3.25163	5e-05	0.000132151	yes
gene46	VC0048	NC_002505.1:44899-47190	42.1612	41.375	-0.0271568	-0.0671656	0.9022	0.92571	no
gene47	VC0049	NC_002505.1:47192-47669	859.77	498.501	-0.786353	-3.12946	5e-05	0.000132151	yes
gene48	VC0050	NC_002505.1:47678-48251	217.102	124.041	-0.807562	-3.17893	5e-05	0.000132151	yes
gene49	VC0051	NC_002505.1:48323-49457	11.4545	19.791	0.78893	2.34192	0.00015	0.00037446	yes
gene50	VC0052	NC_002505.1:49460-49946	15.8569	35.1562	1.14867	2.62672	5e-05	0.000132151	yes
gene51	VC0054	NC_002505.1:50103-50670	58.3792	74.0576	0.343194	1.18681	0.04105	0.0646244	no
gene52	VC0055	NC_002505.1:50688-51606	59.766	66.845	0.161495	0.616552	0.27835	0.349007	no
gene53	aroE	NC_002505.1:51667-53311	108.215	119.859	0.147442	0.437485	0.4468	0.522851	no
gene54	VC0057	NC_002505.1:51667-53311	73.5802	65.7451	-0.162433	-0.140041	0.8041	0.844305	no
gene55	VC0058	NC_002505.1:51667-53311	142.928	100.591	-0.506785	-1.09017	0.06345	0.0957136	no
gene56	VC0059	NC_002505.1:53496-53637	37.0567	122.321	1.72286	5.73705	0.0451	0.0703292	no
gene57	16Sa	NC_002505.1:53822-55357	52.8064	71.0332	0.42778	1.40724	0.0141	0.0249014	yes
gene58	tRNA-Ala-5	NC_002505.1:55420-55496	1729.22	1660.32	-0.0586648	-4.72064	0.74485	0.795839	no
gene59	23Sa	NC_002505.1:55783-58670	68.1894	120.046	0.815973	2.59444	5e-05	0.000132151	yes
gene60	5Sa	NC_002505.1:58797-58915	108.89	69.7256	-0.643112	-4.40556	0.6033	0.670871	no
gene61	tRNA-Asp-4	NC_002505.1:58940-59017	1100.61	1025.73	-0.101652	0	1	1	no
gene62	tRNA-Trp-1	NC_002505.1:59046-59123	0	0	0	0	1	1	no
gene63	ccrB	NC_002505.1:59355-59736	363.636	208.007	-0.80586	-3.12845	5e-05	0.000132151	yes
gene64	VC0061	NC_002505.1:59987-61925	15.5016	11.3933	-0.444233	-1.50762	0.0079	0.0146932	yes
gene65	thiE	NC_002505.1:61928-64214	14.5642	13.2171	-0.14002	-0.345534	0.5448	0.616704	no
gene66	VC0063	NC_002505.1:61928-64214	14.5781	12.0326	-0.276854	-0.454461	0.41785	0.49381	no
gene67	VC0064	NC_002505.1:61928-64214	50.4337	27.4696	-0.876549	-0.749701	0.2393	0.308129	no
gene68	thiG	NC_002505.1:64219-66099	18.9165	13.8973	-0.44484	-0.791239	0.1724	0.232077	no
gene69	thiH	NC_002505.1:64219-66099	18.5379	12.9524	-0.517261	-1.20591	0.03775	0.0600017	no
gene70	VC0067	NC_002505.1:66323-68117	282.028	428.161	0.602312	2.28598	5e-05	0.000132151	yes
gene71	VC0068	NC_002505.1:68249-69233	5.75027	22.2683	1.95329	4.58176	5e-05	0.000132151	yes
gene72	VC0069	NC_002505.1:69295-70498	115.994	94.52	-0.295364	-1.20392	0.0377	0.0599497	no
gene73	VC0070	NC_002505.1:70601-70886	283.841	674.276	1.24826	4.7839	5e-05	0.000132151	yes
gene74	VC0071	NC_002505.1:70974-71436	260.529	301.174	0.209153	0.844639	0.1437	0.19798	no
gene75	VC0072	NC_002505.1:71511-73818	73.0145	57.1894	-0.352436	-1.43372	0.0145	0.0254909	yes
gene76	VC0073	NC_002505.1:73877-74663	101.803	158.897	0.642316	2.57766	5e-05	0.000132151	yes
gene77	VC0074	NC_002505.1:74780-75170	35.582	58.3025	0.71241	1.88039	0.00145	0.00309948	yes
gene78	VC0075	NC_002505.1:75265-76153	317.535	156.997	-1.01618	-4.07246	5e-05	0.000132151	yes
gene79	VC0076	NC_002505.1:76209-76635	5143.57	1497.33	-1.78038	-6.85762	5e-05	0.000132151	yes
gene80	VC0077	NC_002505.1:76680-76776	0	0	0	0	1	1	no
gene81	VC0078	NC_002505.1:76781-77327	2422.8	833.52	-1.53939	-5.91669	5e-05	0.000132151	yes
gene82	VC0079	NC_002505.1:77402-77726	741.627	188.858	-1.97339	-7.4326	5e-05	0.000132151	yes
gene83	VC0080	NC_002505.1:77858-79963	50.3764	38.4698	-0.389021	-1.0977	0.05685	0.0870461	no
gene84	VC0081	NC_002505.1:77858-79963	51.1206	64.7433	0.340825	0.925393	0.10585	0.150996	no
gene85	VC0082	NC_002505.1:80076-81618	85.2316	76.6372	-0.153344	-0.624919	0.27495	0.345808	no
gene86	ubiE	NC_002505.1:81662-82445	318.134	469.606	0.561818	2.2205	0.00015	0.00037446	yes
gene87	VC0084	NC_002505.1:82453-84708	280.092	375.123	0.421464	0.840231	0.1474	0.202194	no
gene88	ubiB	NC_002505.1:82453-84708	239.15	269.194	0.170732	0.547737	0.34465	0.419672	no
gene89	tatA	NC_002505.1:84767-85016	1719.91	1579.44	-0.122922	-0.500192	0.38205	0.458063	no
gene90	VC0087	NC_002505.1:85019-85421	1009.46	842.05	-0.261603	-1.04478	0.0692	0.10371	no
gene91	VC0088	NC_002505.1:85509-86262	167.503	161.15	-0.0557822	-0.226288	0.6898	0.749266	no
gene92	VC0089	NC_002505.1:86573-87575	36.6807	8.26794	-2.14942	-5.79905	5e-05	0.000132151	yes
gene93	VC0090	NC_002505.1:87680-89045	22.2385	19.293	-0.204984	-0.695185	0.2302	0.297628	no
gene94	VC0091	NC_002505.1:89115-89985	38.1258	41.1656	0.110674	0.383916	0.51015	0.584547	no
gene95	VC0092	NC_002505.1:90012-90642	325.195	316.543	-0.0389067	-0.157689	0.78745	0.83197	no
gene96	VC0093	NC_002505.1:90961-93388	60.9061	165.22	1.43973	5.67088	5e-05	0.000132151	yes
gene97	ubiA	NC_002505.1:93463-94318	143.423	72.3624	-0.986968	-3.88781	5e-05	0.000132151	yes
gene98	VC0095	NC_002505.1:94318-94870	179.455	113.168	-0.665155	-2.56777	5e-05	0.000132151	yes
gene99	VC0096	NC_002505.1:94892-94991	666.131	73.9029	-3.1721	-38.6397	0.15315	0.20917	no
gene100	VC0097	NC_002505.1:95061-95472	265.411	133.756	-0.988619	-3.73645	5e-05	0.000132151	yes
gene101	VC0098	NC_002505.1:95591-97571	80.8945	21.4156	-1.91738	-7.42756	5e-05	0.000132151	yes
gene102	VC0099	NC_002505.1:97945-98779	212.191	118.161	-0.844611	-3.40195	5e-05	0.000132151	yes
gene103	glpE	NC_002505.1:98785-99106	158.854	100.496	-0.660567	-2.14606	0.00015	0.00037446	yes
gene104	VC0103	NC_002505.1:99866-100634	40.0107	66.6873	0.737025	2.61611	5e-05	0.000132151	yes
gene105	VC0105	NC_002505.1:100810-101854	385.029	402.9	0.0654515	0.249474	0.6663	0.728185	no
gene106	VC0106	NC_002505.1:101957-102389	38.4089	38.7291	0.0119771	0.0319647	0.96235	0.974158	no
gene107	VC0108	NC_002505.1:103097-105902	71.7943	80.1793	0.159359	0.636891	0.26855	0.339484	no
gene108	engB	NC_002505.1:106648-107311	259.209	242.711	-0.0948777	-0.387937	0.50095	0.575528	no
gene109	VC0112	NC_002505.1:107408-108080	1157.01	362.379	-1.67482	-6.53514	5e-05	0.000132151	yes
gene110	VC0113	NC_002505.1:108251-109468	125.083	236.974	0.921845	2.61019	5e-05	0.000132151	yes
gene111	VC0114	NC_002505.1:108251-109468	161.977	277.546	0.776941	2.13695	0.0003	0.000722377	yes
gene112	VC0115	NC_002505.1:109474-109966	130.629	227.495	0.800363	3.08997	5e-05	0.000132151	yes
gene113	VC0116	NC_002505.1:110050-111493	87.7269	157.966	0.848526	3.43134	5e-05	0.000132151	yes
gene114	VC0117	NC_002505.1:111556-114715	116.958	155.059	0.406823	0.937731	0.10405	0.148735	no
gene115	VC0118	NC_002505.1:111556-114715	92.7159	163.172	0.815508	1.86565	0.00115	0.00250298	yes
gene116	hemD	NC_002505.1:111556-114715	67.661	115.703	0.774032	1.20278	0.0392	0.0620219	no
gene117	hemC	NC_002505.1:114760-115714	172.883	325.362	0.912246	3.63725	5e-05	0.000132151	yes
gene118	VC0121	NC_002505.1:115890-116037	15.6746	11.4319	-0.455366	-0.639374	0.5709	0.641429	no
gene119	cyaA	NC_002505.1:116052-118584	988.429	681.546	-0.536325	-2.15598	0.00015	0.00037446	yes
gene120	cyaY	NC_002505.1:118689-119196	176.843	222.335	0.330268	1.07219	0.05855	0.0893332	no
gene121	VC0124	NC_002505.1:118689-119196	109.972	70.3722	-0.644057	-0.773931	0.18365	0.245032	no
gene122	VC0125	NC_002505.1:119228-120482	652.397	501.545	-0.37937	-1.44239	0.0107	0.0193404	yes
gene123	dapF	NC_002505.1:120493-121324	543.081	454.052	-0.258309	-0.990776	0.08045	0.11847	no
gene124	VC0127	NC_002505.1:121337-122940	255.89	210.918	-0.278844	-0.628729	0.27475	0.345745	no
gene125	xerC	NC_002505.1:121337-122940	286.043	253.679	-0.173228	-0.515679	0.3689	0.445379	no
gene126	VC0129	NC_002505.1:122942-123662	157.503	136.628	-0.205129	-0.825184	0.15265	0.208734	no
gene127	VC0130	NC_002505.1:123771-126261	51.8847	65.6632	0.339776	1.3854	0.01575	0.0274654	yes
gene128	VC0131	NC_002505.1:126293-128431	52.05	72.8728	0.485484	0.802371	0.1676	0.226231	no
gene129	VC0132	NC_002505.1:126293-128431	66.362	119.639	0.850255	3.10408	5e-05	0.000132151	yes
gene130	VC0134	NC_002505.1:128714-129542	914.073	257.962	-1.82515	-7.13582	5e-05	0.000132151	yes
gene131	VC0135	NC_002505.1:129656-130673	142.964	109.77	-0.381171	-1.55335	0.0076	0.0141809	yes
gene132	rhtB	NC_002505.1:130747-131365	34.5143	74.2934	1.10604	3.7179	5e-05	0.000132151	yes
gene133	VC0137	NC_002505.1:131384-132611	33.5819	63.9457	0.929165	3.53611	5e-05	0.000132151	yes
gene134	VC0139	NC_002505.1:132790-133261	1657.45	172.219	-3.26666	-12.5087	5e-05	0.000132151	yes
gene135	VC0140	NC_002505.1:133430-133760	22.7029	95.6405	2.07475	4.4509	5e-05	0.000132151	yes
gene136	VC0142	NC_002505.1:133964-134333	217.5	147.055	-0.564662	-2.03068	0.00045	0.00105569	yes
gene137	VC0142a	NC_002505.1:134394-134475	0	0	0	0	1	1	no
gene138	VC0143	NC_002505.1:134835-135093	0	0	0	0	1	1	no
gene139	VC0144	NC_002505.1:135209-135839	35.6155	106.96	1.5865	5.4864	5e-05	0.000132151	yes
gene140	VC0145	NC_002505.1:135887-136750	309.258	235.934	-0.39043	-0.756009	0.1909	0.253048	no
gene141	VC0146	NC_002505.1:135887-136750	179.304	191.488	0.0948425	0.328999	0.56075	0.63187	no
gene142	VC0147	NC_002505.1:136953-138129	234.03	291.354	0.316083	1.22464	0.0318	0.051634	no
gene143	VC0148	NC_002505.1:138150-139834	179.277	176.03	-0.0263717	-0.0596715	0.9149	0.936522	no
gene144	VC0149	NC_002505.1:138150-139834	205.677	204.922	-0.00529996	-0.0164605	0.97635	0.983732	no
gene145	VC0150	NC_002505.1:140003-140864	856.192	734.696	-0.220787	-0.838578	0.1453	0.199867	no
gene146	VC0151	NC_002505.1:141065-142466	207.531	60.9706	-1.76714	-6.99263	5e-05	0.000132151	yes
gene147	VC0152	NC_002505.1:142773-143415	89.445	129.526	0.534172	2.0505	0.00025	0.000610035	yes
gene148	VC0153	NC_002505.1:143454-143826	71.3723	95.3609	0.418034	1.32315	0.0216	0.0364915	yes
gene149	VC0154	NC_002505.1:143862-144972	29.2138	84.6774	1.53533	5.71109	5e-05	0.000132151	yes
gene150	VC0156	NC_002505.1:145369-147205	29.2688	104.765	1.83972	7.20284	5e-05	0.000132151	yes
gene151	VC0157	NC_002505.1:147277-148885	107.11	71.3607	-0.585895	-2.35247	5e-05	0.000132151	yes
gene152	VC0158	NC_002505.1:149277-150499	384.621	618.066	0.684323	2.096	0.00045	0.00105569	yes
gene153	VC0159	NC_002505.1:149277-150499	506.998	336.182	-0.592736	-1.03019	0.077	0.113825	no
gene154	16Sb	NC_002505.1:151058-152593	48.1167	66.3052	0.462585	1.5355	0.00785	0.0146081	yes
gene155	tRNA-Glu-1	NC_002505.1:152662-152738	1220.48	0	#NAME?	0	1	1	no
gene156	23Sb	NC_002505.1:153025-155912	75.9712	129.001	0.763862	2.42068	5e-05	0.000132151	yes
gene157	5Sb	NC_002505.1:156040-156158	30.9921	34.8628	0.16979	0	1	1	no
gene158	tRNA-Ser-1	NC_002505.1:156205-156296	0	0	0	0	1	1	no
gene159	VC0161	NC_002505.1:156406-157303	17.4436	45.4652	1.38206	4.41549	5e-05	0.000132151	yes
gene160	VC0162	NC_002505.1:157440-158925	36782.4	1701.63	-4.43402	-21.0145	5e-05	0.000132151	yes
gene161	VC0163	NC_002505.1:159051-159303	136.38	450.878	1.7251	5.57551	5e-05	0.000132151	yes
gene162	VC0164	NC_002505.1:159418-162529	548.693	551.864	0.00831376	0.0329395	0.95435	0.967756	no
gene163	VC0165	NC_002505.1:162540-163647	633.228	713.019	0.171216	0.651534	0.2628	0.333432	no
gene164	VC0166	NC_002505.1:163665-164262	457.716	468.407	0.0333123	0.133531	0.81465	0.852545	no
gene165	VC0167	NC_002505.1:164407-166423	62.0257	113.712	0.874445	3.52733	5e-05	0.000132151	yes
gene166	VC0168	NC_002505.1:166489-166897	815.598	424.056	-0.943605	-3.81183	5e-05	0.000132151	yes
gene167	tRNA-Arg-1	NC_002505.1:167186-167263	0	487.111	inf	0	1	1	no
gene168	tRNA-His-1	NC_002505.1:167298-167374	1220.48	534.533	-1.1911	0	1	1	no
gene169	tRNA-Pro-1	NC_002505.1:167435-167512	0	0	0	0	1	1	no
gene170	tRNA-His-2	NC_002505.1:167582-167658	0	534.533	inf	0	1	1	no
gene171	tRNA-Pro-2	NC_002505.1:167719-167796	459.007	0	#NAME?	0	1	1	no
gene172	VC0169	NC_002505.1:168231-168399	10.2303	0	#NAME?	#NAME?	0.0742	0.110203	no
gene173	VC0170	NC_002505.1:168531-170247	102.884	69.6244	-0.563349	-2.28431	0.0001	0.000255155	yes
gene174	VC0171	NC_002505.1:170338-171895	517.824	112.54	-2.20203	-8.63858	5e-05	0.000132151	yes
gene175	VC0172	NC_002505.1:171998-173027	26.6741	12.6487	-1.07645	-3.20828	5e-05	0.000132151	yes
gene176	VC0173	NC_002505.1:173029-173968	52.8798	32.1709	-0.716961	-2.5545	5e-05	0.000132151	yes
gene177	VC0174	NC_002505.1:174142-175090	119.834	54.0319	-1.14916	-4.47506	5e-05	0.000132151	yes
gene178	VC0175	NC_002505.1:175342-176941	196.537	185.69	-0.0819059	-0.317438	0.5886	0.657479	no
gene179	VC0176	NC_002505.1:177449-177758	217.123	94.7381	-1.19649	-3.83271	5e-05	0.000132151	yes
gene180	VC0177	NC_002505.1:177860-178424	62.177	25.068	-1.31054	-3.84588	5e-05	0.000132151	yes
gene181	VC0178	NC_002505.1:179337-180405	1311.38	2804.46	1.09664	4.38946	5e-05	0.000132151	yes
gene182	VC0179	NC_002505.1:180418-181729	1508.41	2719.19	0.850144	3.49469	5e-05	0.000132151	yes
gene183	VC0180	NC_002505.1:181731-183946	814.624	1209	0.569605	2.15025	5e-05	0.000132151	yes
gene184	VC0181	NC_002505.1:181731-183946	580.465	741.524	0.353283	0.469832	0.4169	0.492855	no
gene185	VC0182	NC_002505.1:183956-186471	104.954	30.1027	-1.80179	-3.16419	5e-05	0.000132151	yes
gene186	VC0183	NC_002505.1:183956-186471	54.2538	12.981	-2.06332	-6.90773	5e-05	0.000132151	yes
gene187	VC0184	NC_002505.1:186480-189380	62.9693	8.60846	-2.87082	-6.98318	5e-05	0.000132151	yes
gene188	VC0185	NC_002505.1:186480-189380	51.3899	5.40192	-3.24994	-4.42462	5e-05	0.000132151	yes
gene189	VC0186	NC_002505.1:189456-190821	934.914	667.323	-0.48645	-1.86671	0.0008	0.00179417	yes
gene190	VC0187	NC_002505.1:190914-191754	363.387	294.53	-0.303094	-1.20286	0.03575	0.057243	no
gene191	VC0188	NC_002505.1:192033-194076	129.955	121.169	-0.100991	-0.395106	0.49895	0.57342	no
gene192	uvrD	NC_002505.1:194213-196385	53.3159	93.9124	0.816751	3.30307	5e-05	0.000132151	yes
gene193	VC0191	NC_002505.1:197129-197798	36.3873	48.0997	0.402595	1.33444	0.02125	0.0359703	yes
gene194	VC0192	NC_002505.1:197872-198685	81.0258	71.7762	-0.174876	-0.66908	0.2402	0.308829	no
gene195	VC0194	NC_002505.1:198832-200599	13.3256	7.73032	-0.785603	-2.40313	5e-05	0.000132151	yes
gene196	VC0195	NC_002505.1:200760-201669	26.2348	47.5967	0.85938	2.96082	5e-05	0.000132151	yes
gene197	VC0196	NC_002505.1:201829-203957	76.6767	155.562	1.02063	4.00102	5e-05	0.000132151	yes
gene198	VC0197	NC_002505.1:201829-203957	39.3207	50.14	0.350676	0.209186	0.716	0.77	no
gene199	VC0198	NC_002505.1:204112-204490	23.9219	25.5766	0.096491	0.195396	0.73435	0.78656	no
gene200	VC0199	NC_002505.1:204525-206361	9.60907	7.68196	-0.322922	-0.983111	0.0878	0.127934	no
gene201	VC0200	NC_002505.1:206432-208589	4.80003	4.08615	-0.232299	-0.584185	0.3108	0.384478	no
gene202	VC0201	NC_002505.1:208719-212413	7.51347	3.83288	-0.97105	-0.984716	0.09715	0.140085	no
gene203	VC0202	NC_002505.1:208719-212413	4.26395	4.33666	0.0243943	0.0304563	0.96755	0.977708	no
gene204	VC0203	NC_002505.1:208719-212413	4.99633	5.51387	0.142197	0.323545	0.58145	0.650751	no
gene205	VC0204	NC_002505.1:212439-213288	4.3902	17.6782	2.00961	3.89314	5e-05	0.000132151	yes
gene206	VC0205	NC_002505.1:213330-214421	0	0	0	0	1	1	no
gene207	murQ	NC_002505.1:213330-214421	2.44743	11.2798	2.2044	3.41336	5e-05	0.000132151	yes
gene208	murP	NC_002505.1:214448-215897	5.39608	14.2838	1.40439	3.72434	5e-05	0.000132151	yes
gene209	VC0208	NC_002505.1:216003-216492	61.6501	110.926	0.847426	2.93244	5e-05	0.000132151	yes
gene210	VC0209	NC_002505.1:216557-217424	191.243	301.908	0.658703	2.65704	5e-05	0.000132151	yes
gene211	rph	NC_002505.1:217587-218304	302.018	471.596	0.642915	2.55169	5e-05	0.000132151	yes
gene212	pyrE	NC_002505.1:218669-219311	48.6184	108.021	1.15174	4.1367	5e-05	0.000132151	yes
gene213	VC0212	NC_002505.1:219396-220374	88.3852	174.139	0.978358	3.94932	5e-05	0.000132151	yes
gene214	VC0213	NC_002505.1:220384-221928	127.097	253.532	0.996242	3.37554	5e-05	0.000132151	yes
gene215	slmA	NC_002505.1:220384-221928	86.9516	163.381	0.909954	1.75737	0.00295	0.00594288	yes
gene216	VC0215	NC_002505.1:222086-223286	99.5884	192.108	0.94787	3.83613	5e-05	0.000132151	yes
gene217	VC0216	NC_002505.1:223453-225148	243.741	232.8	-0.0662583	-0.250666	0.6634	0.726052	no
gene218	radC	NC_002505.1:225259-225934	17.3484	24.077	0.472853	1.26107	0.0289	0.047459	yes
gene219	rpmB	NC_002505.1:226228-226465	3614.72	8272.67	1.19447	4.57726	5e-05	0.000132151	yes
gene220	rpmG	NC_002505.1:226478-226646	3349.6	9301.7	1.47351	5.84686	5e-05	0.000132151	yes
gene221	VC0220	NC_002505.1:226866-227355	44.3941	81.3375	0.873553	2.82017	5e-05	0.000132151	yes
gene222	VC0221	NC_002505.1:227364-228174	43.0892	60.378	0.486698	1.75326	0.00195	0.00405811	yes
gene223	coaD	NC_002505.1:228270-228765	101.588	135.365	0.414132	1.52633	0.00895	0.0164344	yes
gene224	VC0223	NC_002505.1:228875-229913	107.045	186.523	0.801135	3.24318	5e-05	0.000132151	yes
gene225	VC0224	NC_002505.1:229974-230754	49.5589	87.1193	0.813848	3.01616	5e-05	0.000132151	yes
gene226	VC0225	NC_002505.1:230796-231870	72.8107	125.345	0.783676	3.15583	5e-05	0.000132151	yes
gene227	VC0227	NC_002505.1:231949-232705	114.917	239.844	1.0615	4.2714	5e-05	0.000132151	yes
gene228	VC0228	NC_002505.1:232708-233668	77.5363	145.078	0.903889	3.62549	5e-05	0.000132151	yes
gene229	VC0229	NC_002505.1:233671-242636	258.549	235.936	-0.132042	-0.151377	0.7907	0.834026	no
gene230	VC0230	NC_002505.1:233671-242636	433.32	361.395	-0.261857	-0.329721	0.5616	0.632416	no
gene231	VC0231	NC_002505.1:233671-242636	355.614	331.461	-0.101476	-0.191721	0.7348	0.786799	no
gene232	VC0232	NC_002505.1:233671-242636	301.747	228.578	-0.400654	-0.21154	0.7057	0.761685	no
gene233	VC0233	NC_002505.1:233671-242636	271.871	229.326	-0.245521	-0.358011	0.52895	0.602304	no
gene234	VC0234	NC_002505.1:233671-242636	359.165	348.94	-0.0416693	-0.0517412	0.9274	0.947233	no
gene235	VC0235	NC_002505.1:233671-242636	340.243	346.241	0.0252115	0.0372017	0.94735	0.962935	no
gene236	VC0236	NC_002505.1:233671-242636	346.627	314.132	-0.142016	-0.207408	0.7179	0.771804	no
gene237	VC0237	NC_002505.1:233671-242636	229.854	171.309	-0.424114	-0.502695	0.37975	0.456095	no
gene238	VC0238	NC_002505.1:242637-243204	295.367	236.875	-0.318379	-1.29779	0.02325	0.0390127	yes
gene239	VC0239	NC_002505.1:243211-244984	417.502	316.721	-0.398569	-1.51577	0.0091	0.0166833	yes
gene240	rfaD	NC_002505.1:245142-246087	782.354	635.442	-0.30006	-1.14106	0.04885	0.0757678	no
gene241	VC0241	NC_002505.1:246639-247926	738.407	918.058	0.314168	1.20384	0.03655	0.0583084	no
gene242	VC0242	NC_002505.1:247928-249320	571.91	649.943	0.184526	0.701232	0.2272	0.294519	no
gene243	VC0243	NC_002505.1:249322-250444	1359.57	1506.76	0.148302	0.578729	0.3066	0.379689	no
gene244	VC0244	NC_002505.1:250454-254466	1103.33	1174.3	0.0899459	0.216961	0.7038	0.760183	no
gene245	VC0245	NC_002505.1:250454-254466	816.86	943.035	0.207223	0.507549	0.37765	0.45436	no
gene246	VC0246	NC_002505.1:250454-254466	643.015	778.946	0.276672	0.435354	0.44575	0.522151	no
gene247	VC0247	NC_002505.1:250454-254466	967.297	1070.97	0.146889	0.280706	0.62545	0.691839	no
gene248	VC0248	NC_002505.1:254504-254747	908.99	974.744	0.10076	0.405324	0.4818	0.55685	no
gene249	VC0249	NC_002505.1:254752-256168	601.076	698.698	0.217123	0.825377	0.14655	0.201426	no
gene250	VC0250	NC_002505.1:256176-259769	916.719	1140.62	0.315266	0.675335	0.2396	0.3084	no
gene251	VC0251	NC_002505.1:256176-259769	1368.54	1238.45	-0.144104	-0.544352	0.3356	0.410902	no
gene252	VC0252	NC_002505.1:259838-260405	1566.21	1105.63	-0.502416	-1.91148	0.0008	0.00179417	yes
gene253	VC0254	NC_002505.1:260792-261920	643.77	475.443	-0.437275	-1.66076	0.00385	0.00760562	yes
gene254	VC0255	NC_002505.1:262097-262319	2236.07	2134.32	-0.0671903	-0.271338	0.6384	0.702686	no
gene255	VC0256	NC_002505.1:262325-264219	37.9804	30.5924	-0.31208	-0.105194	0.8903	0.91703	no
gene256	VC0257	NC_002505.1:262325-264219	11.4643	10.3382	-0.149153	-0.0575065	0.8884	0.916162	no
gene257	VC0258	NC_002505.1:262325-264219	1175.34	1121.36	-0.0678249	-0.25503	0.65565	0.719388	no
gene258	VC0259	NC_002505.1:264253-265366	122.515	128.783	0.0719879	0.293809	0.60725	0.67483	no
gene259	VC0260	NC_002505.1:265373-267239	83.9011	101.005	0.267672	1.08565	0.0624	0.0943351	no
gene260	VC0262	NC_002505.1:267391-268363	102.57	90.417	-0.181938	-0.731671	0.2018	0.265063	no
gene261	VC0263	NC_002505.1:268370-268925	161.058	155.093	-0.0544501	-0.214307	0.70965	0.764357	no
gene262	VC0264	NC_002505.1:269067-270435	72.2507	59.7957	-0.27297	-1.09686	0.05875	0.0895595	no
gene263	VC0265	NC_002505.1:270696-271935	53.1815	100.09	0.912301	3.64293	5e-05	0.000132151	yes
gene264	VC0266	NC_002505.1:271989-273485	28.1897	41.8728	0.570843	0.975618	0.09275	0.134524	no
gene265	VC0267	NC_002505.1:271989-273485	62.5019	76.1934	0.285766	0.994158	0.084	0.122966	no
gene266	VC0268	NC_002505.1:273558-274146	137.471	327.246	1.25125	5.00448	5e-05	0.000132151	yes
gene267	VC0269	NC_002505.1:274508-276654	168.802	233.132	0.465813	1.27656	0.02745	0.0453357	yes
gene268	VC0270	NC_002505.1:274508-276654	248.371	190.202	-0.384963	-0.972651	0.09335	0.135281	no
gene269	VC0271	NC_002505.1:277001-278060	19.3421	29.6729	0.617404	2.04093	0.0005	0.00116275	yes
gene270	VC0273	NC_002505.1:278431-278704	1495.97	2125.51	0.506733	1.98632	0.00045	0.00105569	yes
gene271	VC0274	NC_002505.1:278704-279439	126.283	435.543	1.78615	7.06974	5e-05	0.000132151	yes
gene272	VC0275	NC_002505.1:279538-280828	21.3107	33.3745	0.647172	2.27809	0.00015	0.00037446	yes
gene273	purH	NC_002505.1:280886-282479	17.3256	38.0349	1.13442	4.10735	5e-05	0.000132151	yes
gene274	zntR	NC_002505.1:282764-283166	65.0046	70.4596	0.116255	0.36191	0.5238	0.597225	no
gene275	VC0278	NC_002505.1:283392-284952	134.127	211.657	0.658123	2.59248	5e-05	0.000132151	yes
gene276	cadB	NC_002505.1:285651-286989	238.602	205.873	-0.212851	-0.745073	0.191	0.253084	no
gene277	VC0281	NC_002505.1:287032-289234	165.925	219.948	0.406629	1.39453	0.01785	0.0306645	yes
gene278	VC0282	NC_002505.1:289351-291022	50.1551	59.809	0.253967	1.02313	0.07335	0.109081	no
gene279	VC0283	NC_002505.1:291256-291934	5.23789	1.91919	-1.44849	-1.62122	0.04475	0.0699093	no
gene280	VC0284	NC_002505.1:291954-293997	4.61654	3.47561	-0.409547	-0.959537	0.09775	0.140892	no
gene281	VC0285	NC_002505.1:294218-294824	46.7733	50.0828	0.09863	0.327299	0.5753	0.645118	no
gene282	VC0286	NC_002505.1:294836-296213	11.2016	8.50165	-0.397896	-1.11639	0.05395	0.0828988	no
gene283	VC0287	NC_002505.1:296366-298675	11.2095	5.50694	-1.0254	-1.3157	0.0312	0.0507788	no
gene284	VC0288	NC_002505.1:296366-298675	3.86199	1.5874	-1.28268	-2.03661	0.0018	0.00376858	yes
gene285	VC0289	NC_002505.1:298751-299750	77.3085	75.3835	-0.0363777	-0.143404	0.80005	0.841072	no
gene286	fis	NC_002505.1:299888-300185	221.992	881.828	1.98999	7.54994	5e-05	0.000132151	yes
gene287	VC0291	NC_002505.1:300208-301204	170.365	535.694	1.65278	6.49008	5e-05	0.000132151	yes
gene288	prmA	NC_002505.1:301316-302204	159.664	336.836	1.077	4.3134	5e-05	0.000132151	yes
gene289	VC0295	NC_002505.1:302412-303756	294.221	658.547	1.16239	4.43424	5e-05	0.000132151	yes
gene290	VC0296	NC_002505.1:303770-304232	360.406	946.499	1.39298	5.48586	5e-05	0.000132151	yes
gene291	VC0297	NC_002505.1:304288-304741	213.619	530.004	1.31096	5.2477	5e-05	0.000132151	yes
gene292	VC0298	NC_002505.1:305120-307070	19.5952	5.17978	-1.91954	-5.6886	5e-05	0.000132151	yes
gene293	VC0299	NC_002505.1:307272-309895	2.32695	1.7369	-0.421929	0	1	1	no
gene294	VC0300	NC_002505.1:307272-309895	2.2075	0.925827	-1.2536	0	1	1	no
gene295	VC0301	NC_002505.1:307272-309895	0	0.942452	inf	0	1	1	no
gene296	VC0302	NC_002505.1:309993-311184	167.463	101.264	-0.725718	-2.93238	5e-05	0.000132151	yes
gene297	VC0303	NC_002505.1:311276-314720	33.8177	26.6719	-0.342457	-1.38844	0.0154	0.0269092	yes
gene298	VC0304	NC_002505.1:314842-316336	528.024	482.504	-0.130064	-0.4942	0.3869	0.462758	no
gene299	VC0305	NC_002505.1:316343-317660	1285.69	1289.73	0.00452686	0.0178957	0.97415	0.982002	no
gene300	VC0306	NC_002505.1:317771-318098	1604.29	1838.18	0.19634	0.758505	0.1897	0.25162	no
gene301	rho	NC_002505.1:318295-319555	1662.31	1836.47	0.14374	0.578916	0.3176	0.391353	no
gene302	VC0308	NC_002505.1:319653-320646	100.339	51.5031	-0.962146	-3.73929	5e-05	0.000132151	yes
gene303	VC0309	NC_002505.1:320727-322835	167.686	140.953	-0.250543	-0.928435	0.1042	0.148826	no
gene304	VC0311	NC_002505.1:320727-322835	202.481	252.98	0.321236	0.319735	0.57565	0.645302	no
gene305	fre	NC_002505.1:322850-323561	206.536	220.467	0.0941674	0.385219	0.50625	0.581039	no
gene306	16Sc	NC_002505.1:324146-325681	52.1077	73.5384	0.497001	1.63554	0.0037	0.00733019	yes
gene307	tRNA-Ile-2	NC_002505.1:325744-325821	0	0	0	0	1	1	no
gene308	tRNA-Ala-3	NC_002505.1:325829-325905	0	0	0	0	1	1	no
gene309	23Sc	NC_002505.1:326192-329079	73.965	127.8	0.788973	2.54069	5e-05	0.000132151	yes
gene310	5Sc	NC_002505.1:329206-329324	30.9921	105.717	1.77024	9.0038	0.2377	0.30641	no
gene311	tRNA-Asp-2	NC_002505.1:329349-329426	0	0	0	0	1	1	no
gene312	pssA	NC_002505.1:329710-331051	67.6973	116.33	0.781052	3.16814	5e-05	0.000132151	yes
gene313	VC0317	NC_002505.1:331145-331592	40.0112	34.8569	-0.19896	-0.532772	0.36115	0.436936	no
gene314	murB	NC_002505.1:331604-333637	296.424	298.808	0.011553	0.0333038	0.95085	0.964772	no
gene315	VC0319	NC_002505.1:331604-333637	214.535	238.758	0.154338	0.361511	0.52995	0.603245	no
gene316	VC0320	NC_002505.1:333686-334814	19.77	56.4281	1.5131	5.38542	5e-05	0.000132151	yes
gene317	tRNA-Thr-2	NC_002505.1:334818-334894	0	0	0	0	1	1	no
gene318	tRNA-Tyr-1	NC_002505.1:334929-335014	208.647	0	#NAME?	0	1	1	no
gene319	tRNA-Gly-3	NC_002505.1:335049-335124	1354.03	0	#NAME?	0	1	1	no
gene320	tRNA-Thr-3	NC_002505.1:335137-335213	3442.54	0	#NAME?	0	1	1	no
gene321	tuf	NC_002505.1:335325-336510	824.957	1233.08	0.579872	2.23777	5e-05	0.000132151	yes
gene322	secE	NC_002505.1:336718-337114	770.074	1473.68	0.936359	3.68814	5e-05	0.000132151	yes
gene323	nusG	NC_002505.1:337129-337678	772.182	1239.69	0.682964	2.61069	5e-05	0.000132151	yes
gene324	rplK	NC_002505.1:337808-338237	6000.14	12952.8	1.1102	4.57715	5e-05	0.000132151	yes
gene325	rplA	NC_002505.1:338241-338943	4256.36	7816.9	0.876977	3.7105	5e-05	0.000132151	yes
gene326	rplJ	NC_002505.1:339212-339701	6771.78	13918.9	1.03944	4.41011	5e-05	0.000132151	yes
gene327	rplL	NC_002505.1:339767-340133	4742.37	7959.05	0.746987	2.91502	5e-05	0.000132151	yes
gene328	rpoB	NC_002505.1:340373-344399	1297.44	2057.2	0.665015	3.07219	5e-05	0.000132151	yes
gene329	VC0329	NC_002505.1:344503-348709	1778.19	2334.34	0.392599	1.87422	0.00085	0.00189162	yes
gene330	VC0330	NC_002505.1:348819-349314	900.933	329.825	-1.44972	-5.73316	5e-05	0.000132151	yes
gene331	nudC	NC_002505.1:349458-350268	36.8987	59.5553	0.690661	2.43846	0.0001	0.000255155	yes
gene332	hemE	NC_002505.1:350510-351590	199.37	283.457	0.507677	2.01346	0.0008	0.00179417	yes
gene333	VC0333	NC_002505.1:351595-352324	115.598	202.782	0.810815	3.26563	5e-05	0.000132151	yes
gene334	VC0334	NC_002505.1:352410-354515	49.601	131.671	1.40849	2.52457	0.0003	0.000722377	yes
gene335	VC0335	NC_002505.1:352410-354515	98.0843	156.486	0.67394	1.72931	0.00515	0.00989725	yes
gene336	VC0336	NC_002505.1:354683-356216	1798.27	1700.3	-0.0808216	-0.332483	0.5579	0.629067	no
gene337	VC0337	NC_002505.1:356358-357300	26.3657	43.6981	0.728909	2.50819	5e-05	0.000132151	yes
gene338	VC0338	NC_002505.1:357397-358834	74.5861	62.6598	-0.251367	-1.01294	0.08015	0.118128	no
gene339	psd	NC_002505.1:359020-361034	204.408	211.673	0.0503865	0.104891	0.85395	0.88644	no
gene340	VC0340	NC_002505.1:359020-361034	297.522	302.861	0.0256633	0.0797274	0.89075	0.917221	no
gene341	VC0341	NC_002505.1:361156-361702	150.863	216.78	0.522991	2.07418	0.00015	0.00037446	yes
gene342	tRNA-Gly-4	NC_002505.1:361860-361936	0	0	0	0	1	1	no
gene343	tRNA-Gly-5	NC_002505.1:361970-362046	0	0	0	0	1	1	no
gene344	tRNA-Gly-6	NC_002505.1:362202-362278	0	0	0	0	1	1	no
gene345	tRNA-Met-4	NC_002505.1:362317-362394	4219.85	2538.58	-0.733173	-90.2136	0.5166	0.59057	no
gene346	tRNA-Gly-7	NC_002505.1:362428-362504	0	0	0	0	1	1	no
gene347	tRNA-Met-5	NC_002505.1:362690-362767	2660.23	0	#NAME?	#NAME?	0.04965	0.0769053	no
gene348	tRNA-Met-6	NC_002505.1:362809-362886	5779.47	1461.33	-1.98365	-287.74	0.28015	0.35082	no
gene349	tRNA-Met-7	NC_002505.1:362928-363005	918.015	974.223	0.0857344	7.78583	0.7857	0.830892	no
gene350	VC0342	NC_002505.1:363574-364684	80.5049	135.022	0.746048	3.02529	5e-05	0.000132151	yes
gene351	VC0343	NC_002505.1:364888-367065	108.824	210.589	0.952428	1.75455	0.00315	0.00631275	yes
gene352	VC0344	NC_002505.1:364888-367065	83.4839	124.254	0.573724	2.01762	0.0003	0.000722377	yes
gene353	mutL	NC_002505.1:367071-369977	85.3331	147.518	0.78971	1.51014	0.01135	0.0204088	yes
gene354	miaA	NC_002505.1:367071-369977	762.636	641.966	-0.248499	-0.796915	0.1661	0.224381	no
gene355	hfq	NC_002505.1:370148-370412	4202.55	3397.76	-0.306684	-1.16042	0.0429	0.0672313	no
gene356	VC0348	NC_002505.1:370444-371734	1190.64	1163.52	-0.0332428	-0.12998	0.82135	0.857998	no
gene357	VC0349	NC_002505.1:371779-372967	1407.97	1156.38	-0.284004	-1.1109	0.04965	0.0769053	no
gene358	VC0350	NC_002505.1:372969-373950	1463.72	1111.15	-0.397584	-1.5343	0.00815	0.0150853	yes
gene359	VC0351	NC_002505.1:373992-374199	62.8379	44.7125	-0.490955	-0.688697	0.2159	0.281344	no
gene360	VC0352	NC_002505.1:374239-374467	175.703	287.211	0.708977	2.1528	0.0001	0.000255155	yes
gene361	VC0353	NC_002505.1:374469-375453	64.1733	36.9047	-0.798168	-2.94744	5e-05	0.000132151	yes
gene362	VC0354	NC_002505.1:375589-376369	1583.5	3673.38	1.21399	4.80884	5e-05	0.000132151	yes
gene363	VC0355	NC_002505.1:376567-378035	631.115	587.5	-0.103314	-0.3082	0.5916	0.660191	no
gene364	VC0356	NC_002505.1:376567-378035	560.372	503.948	-0.15311	-0.257866	0.6581	0.721218	no
gene365	VC0357	NC_002505.1:376567-378035	398.541	368.809	-0.111853	-0.15251	0.78825	0.832202	no
gene366	VC0358	NC_002505.1:378044-378320	283.346	225.288	-0.330792	-1.14519	0.0465	0.0723171	no
gene367	rpsL	NC_002505.1:378504-378879	5127.99	9845.06	0.941007	3.73258	5e-05	0.000132151	yes
gene368	VC0360	NC_002505.1:378994-379465	3489.32	6267.27	0.844889	3.32041	5e-05	0.000132151	yes
gene369	fusA	NC_002505.1:379540-381637	1420.29	2716.16	0.93538	4.06225	5e-05	0.000132151	yes
gene370	tuf	NC_002505.1:381759-382944	946.069	1403.78	0.569296	2.21476	0.00015	0.00037446	yes
gene371	VC0364	NC_002505.1:383246-383435	211.159	81.8124	-1.36794	-2.33703	0.00055	0.00127135	yes
gene372	VC0365	NC_002505.1:383504-383981	1316.62	107.459	-3.61498	-13.3792	5e-05	0.000132151	yes
gene373	rpsF	NC_002505.1:384192-384561	3446.66	8432.45	1.29075	5.021	5e-05	0.000132151	yes
gene374	VC0367	NC_002505.1:384568-384871	3033.19	8100.12	1.4171	5.44187	5e-05	0.000132151	yes
gene375	rpsR	NC_002505.1:384886-385114	4527.92	12158.2	1.425	5.38789	5e-05	0.000132151	yes
gene376	rplI	NC_002505.1:385147-385597	2535.15	4814.9	0.925439	3.56067	5e-05	0.000132151	yes
gene377	VC0370	NC_002505.1:385658-386468	45.6673	238.849	2.38687	8.95309	5e-05	0.000132151	yes
gene378	VC0371	NC_002505.1:386593-389099	234.981	423.962	0.851389	2.58827	5e-05	0.000132151	yes
gene379	alr	NC_002505.1:386593-389099	183.762	285.176	0.634014	1.4376	0.01135	0.0204088	yes
gene380	VC0373	NC_002505.1:389181-389601	16.411	36.6749	1.16013	2.42539	0.0004	0.000946075	yes
gene381	pgi	NC_002505.1:389885-391538	585.951	737.385	0.331638	1.27363	0.02935	0.0481068	yes
gene382	VC0376	NC_002505.1:391740-392919	3.85274	5.053	0.391257	0.736669	0.19895	0.261816	no
gene383	VC0377	NC_002505.1:393035-393497	1023.77	824.642	-0.312047	-1.21432	0.03535	0.0566811	no
gene384	VC0378	NC_002505.1:393506-393974	1351.01	776.902	-0.798233	-3.09163	5e-05	0.000132151	yes
gene385	VC0379	NC_002505.1:394328-395312	38.1695	80.8548	1.08291	4.06659	5e-05	0.000132151	yes
gene386	VC0379a	NC_002505.1:395472-395685	34.0627	18.445	-0.884961	-0.792315	0.1641	0.222025	no
gene387	VC0381	NC_002505.1:395773-396790	108.051	240.856	1.15645	4.54087	5e-05	0.000132151	yes
gene388	VC0382	NC_002505.1:395773-396790	6.66488	1.93055	-1.78757	0	1	1	no
gene389	VC0383	NC_002505.1:395773-396790	17.5307	9.27657	-0.918218	-0.356435	0.49675	0.57165	no
gene390	VC0384	NC_002505.1:396875-401207	8.97338	881.208	6.61769	14.7001	5e-05	0.000132151	yes
gene391	VC0385	NC_002505.1:396875-401207	11.8127	692.066	5.8725	13.8342	5e-05	0.000132151	yes
gene392	VC0386	NC_002505.1:396875-401207	19.3079	683.814	5.14634	7.65267	5e-05	0.000132151	yes
gene393	16Sd	NC_002505.1:401750-403286	37.7308	46.6489	0.306098	0.989629	0.0843	0.123301	no
gene394	tRNA-Ile-3	NC_002505.1:403349-403426	0	0	0	0	1	1	no
gene395	tRNA-Ala-4	NC_002505.1:403434-403511	0	0	0	0	1	1	no
gene396	23Sd	NC_002505.1:403798-406685	76.2807	137.578	0.850857	2.69128	5e-05	0.000132151	yes
gene397	5Sd	NC_002505.1:406812-406930	30.9921	0	#NAME?	0	1	1	no
gene398	tRNA-Asp-3	NC_002505.1:406955-407032	1559.62	1512.84	-0.0439312	-3.24814	0.74485	0.795839	no
gene399	VC0389	NC_002505.1:407505-408840	80.4266	101.666	0.338089	1.37631	0.0176	0.03028	yes
gene400	metH	NC_002505.1:409036-412717	41.8742	77.2544	0.883557	3.49651	5e-05	0.000132151	yes
gene401	VC0391	NC_002505.1:412789-414145	1462.33	139.398	-3.39099	-13.5652	5e-05	0.000132151	yes
gene402	VC0392	NC_002505.1:414608-415727	77.591	53.2825	-0.542229	-2.12562	0.0003	0.000722377	yes
gene403	VC0393	NC_002505.1:415805-417599	57.4184	77.8325	0.43886	1.78559	0.0027	0.00548067	yes
gene404	uvrA	NC_002505.1:417654-420477	160.338	200.648	0.323545	1.23003	0.03405	0.0548759	no
gene405	VC0395	NC_002505.1:420632-421508	406.159	689.547	0.763604	2.92663	5e-05	0.000132151	yes
gene406	VC0396	NC_002505.1:421677-422322	11.8947	11.3041	-0.0734706	-0.151976	0.78755	0.83197	no
gene407	VC0397	NC_002505.1:422613-423147	918.999	1596.54	0.796817	3.04267	5e-05	0.000132151	yes
gene408	VC0398	NC_002505.1:423261-425283	134.658	193.863	0.525738	2.0325	0.00045	0.00105569	yes
gene409	VC0399	NC_002505.1:425295-427692	271.503	374.114	0.46251	1.36609	0.0171	0.0295371	yes
gene410	VC0400	NC_002505.1:425295-427692	347.841	405.118	0.219912	0.429236	0.45355	0.528964	no
gene411	VC0401	NC_002505.1:425295-427692	505.787	588.874	0.219428	0.270786	0.6374	0.702255	no
gene412	VC0402	NC_002505.1:427706-429386	558.244	642.003	0.201686	0.772806	0.17775	0.238076	no
gene413	VC0403	NC_002505.1:429390-433101	374.861	380.714	0.0223496	0.0376333	0.94765	0.962935	no
gene414	VC0404	NC_002505.1:429390-433101	405.526	410.777	0.0185631	0.039193	0.94625	0.962641	no
gene415	VC0405	NC_002505.1:429390-433101	460.092	480.593	0.0628961	0.17825	0.75735	0.806211	no
gene416	VC0406	NC_002505.1:433109-434333	276.509	286.869	0.0530641	0.205074	0.7204	0.773531	no
gene417	VC0407	NC_002505.1:434335-434788	454.531	397.606	-0.193038	-0.787684	0.17265	0.232323	no
gene418	VC0408	NC_002505.1:434832-435423	318.903	261.448	-0.286595	-1.16175	0.04495	0.0701584	no
gene419	VC0409	NC_002505.1:435448-435985	4391.92	5397.33	0.297393	1.1826	0.04215	0.0661757	no
gene420	VC0410	NC_002505.1:436021-441987	816.359	1132.05	0.471657	0.730578	0.2007	0.263718	no
gene421	VC0411	NC_002505.1:436021-441987	486.733	804.506	0.724971	1.0455	0.0732	0.108904	no
gene422	VC0412	NC_002505.1:436021-441987	272.747	454.712	0.737392	0.923236	0.11115	0.15707	no
gene423	VC0413	NC_002505.1:436021-441987	348.386	386.176	0.148573	0.131316	0.8157	0.853124	no
gene424	VC0414	NC_002505.1:436021-441987	314.221	309.403	-0.0222905	-0.0661021	0.90605	0.92911	no
gene425	VC0415	NC_002505.1:442154-443198	1099.66	1254.94	0.190562	0.733714	0.2048	0.268495	no
gene426	VC0416	NC_002505.1:443254-445180	334.848	449.338	0.424296	1.08505	0.0616	0.0933293	no
gene427	VC0417	NC_002505.1:443254-445180	326.02	338.894	0.0558737	0.085791	0.8818	0.911527	no
gene428	maf	NC_002505.1:443254-445180	459.721	478.274	0.0570781	0.126074	0.82605	0.861713	no
gene429	VC0419	NC_002505.1:445205-446675	224.934	240.792	0.0982838	0.378932	0.5171	0.590947	no
gene430	VC0420	NC_002505.1:446687-450563	98.8305	99.2549	0.0061825	0.0235631	0.96655	0.976982	no
gene431	VC0421	NC_002505.1:450571-452844	260.64	200.092	-0.381394	-0.759958	0.18795	0.250095	no
gene432	VC0422	NC_002505.1:450571-452844	308.028	274.08	-0.168466	-0.536284	0.3491	0.424581	no
gene433	VC0423	NC_002505.1:452939-454163	150.286	24.1066	-2.64021	-9.59781	5e-05	0.000132151	yes
gene434	VC0424	NC_002505.1:454889-455312	118.637	311.77	1.39393	5.27143	5e-05	0.000132151	yes
gene435	VC0425	NC_002505.1:455458-456256	20.9166	46.7843	1.16138	3.71969	5e-05	0.000132151	yes
gene436	VC0426	NC_002505.1:456324-456708	392.365	89.4114	-2.13367	-7.76493	5e-05	0.000132151	yes
gene437	VC0428	NC_002505.1:456858-457296	758.692	271.934	-1.48026	-5.91499	5e-05	0.000132151	yes
gene438	VC0429	NC_002505.1:457417-459982	41.2478	45.0634	0.12764	0.520324	0.3637	0.439407	no
gene439	VC0430	NC_002505.1:460152-461139	1243.77	590.951	-1.0736	-4.10873	5e-05	0.000132151	yes
gene440	VC0431	NC_002505.1:461444-461915	418.805	629.041	0.586874	2.37975	5e-05	0.000132151	yes
gene441	VC0432	NC_002505.1:462242-463178	1133.13	694.555	-0.70615	-2.69562	5e-05	0.000132151	yes
gene442	VC0433	NC_002505.1:463651-465058	29.6147	59.385	1.00379	3.83367	5e-05	0.000132151	yes
gene443	VC0434	NC_002505.1:465206-466178	358.809	360.929	0.00849747	0.0329095	0.95625	0.969116	no
gene444	rplU	NC_002505.1:466448-466760	2961.78	4935.36	0.736692	2.76199	5e-05	0.000132151	yes
gene445	rpmA	NC_002505.1:466780-467041	2605.78	3100.02	0.25056	0.948136	0.10125	0.145152	no
gene446	obgE	NC_002505.1:467263-468436	317.941	299.931	-0.0841275	-0.323472	0.5708	0.641429	no
gene447	VC0438	NC_002505.1:468449-469792	99.6618	162.034	0.701187	2.32539	5e-05	0.000132151	yes
gene448	VC0439	NC_002505.1:468449-469792	100.35	126.416	0.333141	0.654196	0.256	0.326598	no
gene449	VC0440	NC_002505.1:469804-470302	92.9852	130.528	0.489286	1.79582	0.0027	0.00548067	yes
gene450	apaH	NC_002505.1:470450-471260	90.4619	173.361	0.938398	3.74929	5e-05	0.000132151	yes
gene451	apaG	NC_002505.1:471270-471651	117.587	206.549	0.812754	2.9194	5e-05	0.000132151	yes
gene452	ksgA	NC_002505.1:471722-474829	340.042	526.475	0.630652	1.32148	0.02165	0.0365581	yes
gene453	pdxA	NC_002505.1:471722-474829	266.935	388.385	0.541001	1.06143	0.06525	0.0980873	no
gene454	VC0445	NC_002505.1:471722-474829	268.813	413.816	0.62239	1.47922	0.0109	0.0196711	yes
gene455	VC0446	NC_002505.1:474881-477245	203.338	342.625	0.752749	2.86028	5e-05	0.000132151	yes
gene456	djlA	NC_002505.1:477391-478246	94.2339	130.568	0.470486	1.88697	0.00085	0.00189162	yes
gene457	tRNA-Asn-2	NC_002505.1:478400-478476	0	534.533	inf	0	1	1	no
gene458	tRNA-Thr-4	NC_002505.1:478490-478566	508.738	0	#NAME?	0	1	1	no
gene459	tRNA-Asn-3	NC_002505.1:478594-478670	508.738	534.533	0.0713548	0	1	1	no
gene460	tRNA-Thr-5	NC_002505.1:478685-478761	0	0	0	0	1	1	no
gene461	tRNA-Phe-1	NC_002505.1:478802-478878	0	0	0	0	1	1	no
gene462	VC0449	NC_002505.1:479293-480919	14.2232	11.2649	-0.336416	-1.0927	0.06075	0.0922835	no
gene463	tRNA-Asn-4	NC_002505.1:481174-481250	4460.02	6584.55	0.562035	105.807	0.38605	0.46206	no
gene464	tRNA-Phe-2	NC_002505.1:481287-481363	1220.48	0	#NAME?	0	1	1	no
gene465	tRNA-Thr-6	NC_002505.1:481373-481449	508.738	534.533	0.0713548	0	1	1	no
gene466	tRNA-Phe-3	NC_002505.1:481497-481573	0	1125.78	inf	0	1	1	no
gene467	VC0450	NC_002505.1:481682-482810	41.3148	85.0333	1.04137	4.01534	5e-05	0.000132151	yes
gene468	VC0451	NC_002505.1:482911-483184	224.206	290.652	0.374468	1.2952	0.0248	0.0412738	yes
gene469	VC0452	NC_002505.1:483197-484259	22.3173	60.4254	1.43699	5.08683	5e-05	0.000132151	yes
gene470	trmB	NC_002505.1:484498-485218	76.8539	216.212	1.49226	5.84034	5e-05	0.000132151	yes
gene471	VC0454	NC_002505.1:485298-486249	33.6689	60.7879	0.852368	3.09075	5e-05	0.000132151	yes
gene472	VC0455	NC_002505.1:486469-488241	89.4267	101.762	0.186428	0.581841	0.31375	0.38785	no
gene473	VC0456	NC_002505.1:486469-488241	138.048	143.98	0.060695	0.146881	0.79885	0.840065	no
gene474	VC0457	NC_002505.1:488310-488742	193.284	200.886	0.0556537	0.215241	0.7077	0.762731	no
gene475	VC0458	NC_002505.1:488787-489635	351.526	272.033	-0.369852	-0.87651	0.13895	0.192124	no
gene476	VC0459	NC_002505.1:488787-489635	200.694	164.913	-0.283293	-0.92613	0.10805	0.153377	no
gene477	VC0460	NC_002505.1:489688-490507	147.466	132.879	-0.150274	-0.608495	0.2882	0.358955	no
gene478	VC0461	NC_002505.1:490559-491270	263.592	235.807	-0.1607	-0.656405	0.25995	0.330542	no
gene479	VC0462	NC_002505.1:491295-492333	265.555	95.991	-1.46804	-5.85005	5e-05	0.000132151	yes
gene480	VC0463	NC_002505.1:492347-493454	239.143	69.5022	-1.78274	-7.06057	5e-05	0.000132151	yes
gene481	VC0464	NC_002505.1:493565-494369	50.0018	39.5234	-0.339274	-1.18047	0.0431	0.0675142	no
gene482	VC0465	NC_002505.1:494453-495758	75.9602	131.442	0.791111	3.19511	5e-05	0.000132151	yes
gene483	VC0466	NC_002505.1:495795-496218	49.4584	60.8612	0.299308	0.902168	0.1119	0.157936	no
gene484	VC0467	NC_002505.1:496298-496862	155.413	148.565	-0.0650177	-0.255538	0.6547	0.718738	no
gene485	VC0468	NC_002505.1:496897-497854	257.397	191.02	-0.430269	-1.73288	0.0028	0.00567037	yes
gene486	VC0469	NC_002505.1:497867-498599	118.603	168.756	0.508795	2.04649	0.00055	0.00127135	yes
gene487	VC0470	NC_002505.1:498736-499432	35.9444	59.9508	0.738013	2.5266	5e-05	0.000132151	yes
gene488	VC0471	NC_002505.1:499559-500048	11.436	19.8605	0.796321	1.53373	0.01115	0.0200804	yes
gene489	VC0472	NC_002505.1:500169-501327	208.106	567.222	1.44659	5.59784	5e-05	0.000132151	yes
gene490	VC0473	NC_002505.1:501604-503689	63.4159	78.266	0.303541	1.23651	0.03025	0.0494883	yes
gene491	VC0474	NC_002505.1:503760-504657	11.3026	5.54516	-1.02736	-2.08414	0.0011	0.00240322	yes
gene492	VC0475	NC_002505.1:504801-506760	5.04586	37.3283	2.8871	8.70623	5e-05	0.000132151	yes
gene493	VC0476	NC_002505.1:506911-507937	561.686	423.783	-0.406438	-1.54532	0.00615	0.011651	yes
gene494	pgk	NC_002505.1:508070-509249	3077	3270.78	0.0881072	0.374809	0.5013	0.575739	no
gene495	VC0478	NC_002505.1:509404-510481	3481.56	4486.52	0.365861	1.57497	0.007	0.013125	yes
gene496	VC0479	NC_002505.1:510668-510764	0	194.442	inf	0	1	1	no
gene497	VC0480	NC_002505.1:510776-511640	637.863	473.525	-0.429806	-1.63936	0.00395	0.00778984	yes
gene498	VC0481	NC_002505.1:511703-512339	6.29385	5.02181	-0.325737	-0.472836	0.392	0.467245	no
gene499	VC0482	NC_002505.1:512503-513400	20.8204	15.2512	-0.449075	-1.30842	0.0288	0.0473172	yes
gene500	VC0483	NC_002505.1:513479-514196	869.33	905.163	0.0582722	0.221125	0.702	0.758949	no
gene501	VC0485	NC_002505.1:514731-516144	655.213	3048.24	2.21794	8.97508	5e-05	0.000132151	yes
gene502	VC0486	NC_002505.1:516559-517342	17.4251	134.596	2.9494	9.35199	5e-05	0.000132151	yes
gene503	VC0487	NC_002505.1:517404-519237	32.4261	91.6547	1.49905	5.92929	5e-05	0.000132151	yes
gene504	VC0488	NC_002505.1:519297-520377	24.6876	9.18387	-1.42661	-3.96623	5e-05	0.000132151	yes
gene505	VC0489	NC_002505.1:520633-522394	1.21766	1.66843	0.454376	0	1	1	no
gene506	VC0490	NC_002505.1:523155-525117	193.027	301.214	0.641989	2.43546	5e-05	0.000132151	yes
gene507	VC0491	NC_002505.1:525117-526789	111.762	246.061	1.13859	1.81275	0.0016	0.00338255	yes
gene508	VC0492	NC_002505.1:525117-526789	206.504	353.669	0.77623	2.69236	5e-05	0.000132151	yes
gene509	VC0493	NC_002505.1:527044-527920	75.238	85.451	0.183636	0.713564	0.2063	0.270359	no
gene510	VC0494	NC_002505.1:528304-528949	11.3495	6.3113	-0.846621	-1.47506	0.013	0.0231119	yes
gene511	VC0495	NC_002505.1:529010-529685	0	0	0	0	1	1	no
gene512	VC0496	NC_002505.1:529738-530338	0	0	0	0	1	1	no
gene513	VC0497	NC_002505.1:530401-530602	0	0	0	0	1	1	no
gene514	VC0498	NC_002505.1:530683-531124	0	0	0	0	1	1	no
gene515	VC0499	NC_002505.1:531204-532035	0	0	0	0	1	1	no
gene516	VC0500	NC_002505.1:532070-532411	0	0	0	0	1	1	no
gene517	VC0501	NC_002505.1:532898-533809	0	0	0	0	1	1	no
gene518	VC0502	NC_002505.1:534197-534722	0	0	0	0	1	1	no
gene519	VC0503	NC_002505.1:535417-536698	0	0	0	0	1	1	no
gene520	VC0504	NC_002505.1:536875-537103	0	0	0	0	1	1	no
gene521	VC0505	NC_002505.1:537150-537519	0	0	0	0	1	1	no
gene522	VC0506	NC_002505.1:537549-538284	0	0	0	0	1	1	no
gene523	VC0507	NC_002505.1:538422-538599	0	0	0	0	1	1	no
gene524	VC0508	NC_002505.1:538602-539046	0	0	0	0	1	1	no
gene525	VC0509	NC_002505.1:539096-540004	0	0	0	0	1	1	no
gene526	VC0510	NC_002505.1:539096-540004	0	0	0	0	1	1	no
gene527	VC0512	NC_002505.1:541318-542908	0	0	0	0	1	1	no
gene528	VC0513	NC_002505.1:544361-547054	7.33128	5.55676	-0.399822	-0.489069	0.394	0.469144	no
gene529	VC0514	NC_002505.1:544361-547054	18.0389	14.061	-0.359415	-1.18274	0.04065	0.0640529	no
gene530	VC0515	NC_002505.1:547157-548390	14.8818	19.2171	0.368843	1.19712	0.0363	0.0579896	no
gene531	VC0516	NC_002505.1:548779-550021	74.6821	89.0388	0.25367	1.02355	0.0744	0.110405	no
gene532	tRNA-Met-8	NC_002505.1:550186-550262	0	0	0	0	1	1	no
gene533	VC0517	NC_002505.1:550406-552284	855.793	1197.47	0.484651	1.93614	0.0007	0.00158737	yes
gene534	dnaG	NC_002505.1:552382-554145	214.81	306.87	0.514566	1.9565	0.0004	0.000946075	yes
gene535	VC0519	NC_002505.1:554234-554678	5056.23	15751	1.63931	6.80682	5e-05	0.000132151	yes
gene536	rpsU	NC_002505.1:554707-554923	3316.33	6479.06	0.966197	3.62427	5e-05	0.000132151	yes
gene537	gcp	NC_002505.1:555163-556182	226.134	158.218	-0.515265	-2.08692	0.00055	0.00127135	yes
gene538	VC0522	NC_002505.1:556335-557148	80.4424	130.68	0.700006	2.76115	5e-05	0.000132151	yes
gene539	VC0523	NC_002505.1:557196-557823	141.419	135.992	-0.0564537	-0.222393	0.6989	0.756541	no
gene540	VC0524	NC_002505.1:557975-559668	453.048	464.22	0.0351458	0.0764122	0.894	0.919748	no
gene541	VC0525	NC_002505.1:557975-559668	229.398	253.439	0.143789	0.284271	0.62555	0.691839	no
gene542	uppP	NC_002505.1:557975-559668	178.981	196.23	0.132736	0.317415	0.5825	0.651505	no
gene543	ftsB	NC_002505.1:559776-561235	177.517	227.748	0.359481	0.517774	0.37065	0.447025	no
gene544	ispD	NC_002505.1:559776-561235	144.284	179.31	0.31355	0.821576	0.15115	0.206846	no
gene545	ispF	NC_002505.1:559776-561235	191.554	278.64	0.540654	1.29038	0.02595	0.043043	yes
gene546	truD	NC_002505.1:561264-564658	208.018	229.464	0.141557	0.238309	0.6664	0.728185	no
gene547	surE	NC_002505.1:561264-564658	239.415	250.183	0.0634686	0.0929946	0.86615	0.897223	no
gene548	pcm	NC_002505.1:561264-564658	177.963	173.901	-0.0333118	-0.0361822	0.9492	0.964227	no
gene549	VC0533	NC_002505.1:561264-564658	1217.69	295.033	-2.0452	-5.18785	5e-05	0.000132151	yes
gene550	VC0534	NC_002505.1:564731-565739	952.028	156.507	-2.60478	-10.2641	5e-05	0.000132151	yes
gene551	VC0535	NC_002505.1:565831-568420	30.0571	77.9881	1.37555	5.44159	5e-05	0.000132151	yes
gene552	cysM	NC_002505.1:568687-569575	64.038	326.384	2.34957	8.64197	5e-05	0.000132151	yes
gene553	VC0538	NC_002505.1:569958-570960	42.7812	1682.26	5.29728	19.0632	5e-05	0.000132151	yes
gene554	VC0539	NC_002505.1:571036-571888	21.6861	569.138	4.71393	15.1797	5e-05	0.000132151	yes
gene555	VC0540	NC_002505.1:571898-573889	20.307	348.471	4.10099	8.52615	5e-05	0.000132151	yes
gene556	VC0541	NC_002505.1:571898-573889	39.1535	360.691	3.20355	9.28623	5e-05	0.000132151	yes
gene557	VC0542	NC_002505.1:574055-574562	27.9535	56.0069	1.00258	2.86671	5e-05	0.000132151	yes
gene558	recA	NC_002505.1:574695-575760	719.189	791.727	0.138632	0.527223	0.354	0.429937	no
gene559	recX	NC_002505.1:575892-576351	23.9018	21.7493	-0.136154	-0.303167	0.5961	0.664357	no
gene560	alaS	NC_002505.1:576523-579106	474.156	565.038	0.252984	0.985239	0.0866	0.126398	no
gene561	VC0547	NC_002505.1:579309-580497	213.838	237.845	0.1535	0.606403	0.2877	0.358586	no
gene562	VC0548	NC_002505.1:580588-580786	5015.34	3059.95	-0.712841	-2.75872	5e-05	0.000132151	yes
gene563	tRNA-Ser-4	NC_002505.1:580967-581060	1703.77	619.978	-1.45844	-1.33009	0.301	0.373287	no
gene564	tRNA-Arg-3	NC_002505.1:581093-581170	0	0	0	0	1	1	no
gene565	tRNA-Ser-5	NC_002505.1:581192-581285	767.485	240.489	-1.67417	-46.4948	0.32255	0.397029	no
gene566	tRNA-Arg-4	NC_002505.1:581351-581428	0	0	0	0	1	1	no
gene567	tRNA-Arg-5	NC_002505.1:581483-581560	0	0	0	0	1	1	no
gene568	tRNA-Arg-6	NC_002505.1:581632-581709	0	0	0	0	1	1	no
gene569	tRNA-Arg-7	NC_002505.1:581765-581842	0	0	0	0	1	1	no
gene570	tRNA-Arg-8	NC_002505.1:581913-581990	0	0	0	0	1	1	no
gene571	VC0549	NC_002505.1:582356-582617	435.434	304.622	-0.515432	-1.86762	0.00165	0.00347553	yes
gene572	VC0550	NC_002505.1:582645-584439	596.445	332.272	-0.844025	-3.22548	5e-05	0.000132151	yes
gene573	VC0551	NC_002505.1:584448-585579	500.406	244.27	-1.03462	-3.99787	5e-05	0.000132151	yes
gene574	VC0552	NC_002505.1:585701-587107	377.14	237.734	-0.665753	-2.42472	5e-05	0.000132151	yes
gene575	VC0553	NC_002505.1:585701-587107	127.758	99.9093	-0.354727	-0.467965	0.4102	0.486262	no
gene576	VC0554	NC_002505.1:587113-589972	131.829	127.935	-0.0432596	-0.164741	0.7768	0.824131	no
gene577	VC0556	NC_002505.1:590083-591658	209.79	233.419	0.153978	0.592506	0.30465	0.377544	no
gene578	VC0557	NC_002505.1:591706-592225	849.293	519.199	-0.709974	-2.79289	5e-05	0.000132151	yes
gene579	VC0558	NC_002505.1:592294-593575	258.825	293.198	0.179903	0.693852	0.22525	0.292319	no
gene580	VC0559	NC_002505.1:593657-594461	222.301	216.621	-0.0373399	-0.151054	0.79145	0.834309	no
gene581	VC0560	NC_002505.1:594664-596050	476.316	464.379	-0.0366179	-0.139179	0.80695	0.846528	no
gene582	rpsP	NC_002505.1:596285-596534	2226.2	3238.4	0.540696	2.05318	0.00065	0.00148565	yes
gene583	rimM	NC_002505.1:596561-597116	3202.43	5968.27	0.898147	3.58557	5e-05	0.000132151	yes
gene584	trmD	NC_002505.1:597143-597887	2766.3	5611.11	1.02033	4.19675	5e-05	0.000132151	yes
gene585	rplS	NC_002505.1:597928-598282	2632.4	4865.62	0.886248	3.38454	5e-05	0.000132151	yes
gene586	VC0565	NC_002505.1:598402-599461	452.915	310.752	-0.543474	-2.08898	0.00025	0.000610035	yes
gene587	VC0566	NC_002505.1:599637-601008	381.605	300.347	-0.345449	-1.31287	0.02315	0.0388637	yes
gene588	VC0567	NC_002505.1:601136-601574	1546.52	1432.25	-0.110746	-0.421928	0.4626	0.536988	no
gene589	VC0568	NC_002505.1:601727-602831	167.176	109.675	-0.608131	-2.47234	0.0001	0.000255155	yes
gene590	rplM	NC_002505.1:603054-603483	5252.67	10481.6	0.996732	4.03718	5e-05	0.000132151	yes
gene591	rpsI	NC_002505.1:603498-603891	4365.67	8172.88	0.904641	3.54977	5e-05	0.000132151	yes
gene592	VC0573	NC_002505.1:604218-606811	667.258	326.485	-1.03123	-1.82347	0.0015	0.00319453	yes
gene593	VC0574	NC_002505.1:604218-606811	640.057	266.319	-1.26504	-3.41457	5e-05	0.000132151	yes
gene594	VC0575	NC_002505.1:604218-606811	682.882	258.74	-1.40013	-2.7742	5e-05	0.000132151	yes
gene595	sspA	NC_002505.1:606910-608022	917.969	1000.69	0.124474	0.378039	0.5133	0.587379	no
gene596	VC0577	NC_002505.1:606910-608022	832.371	764.592	-0.122536	-0.275949	0.6321	0.697969	no
gene597	VC0578	NC_002505.1:608089-608659	240.565	254.054	0.0787114	0.321125	0.58235	0.651505	no
gene598	VC0579	NC_002505.1:608661-609252	240.062	348.948	0.539604	2.19364	0.00015	0.00037446	yes
gene599	VC0580	NC_002505.1:609255-611416	376.706	452.169	0.263422	0.305972	0.5964	0.664478	no
gene600	VC0581	NC_002505.1:609255-611416	372.343	537.275	0.529029	1.91534	0.0007	0.00158737	yes
gene601	VC0582	NC_002505.1:611485-612352	98.2247	139.323	0.50428	2.03163	0.00055	0.00127135	yes
gene602	VC0583	NC_002505.1:612565-613176	3894.84	1516.42	-1.36089	-5.26825	5e-05	0.000132151	yes
gene603	VC0585	NC_002505.1:613471-614005	249.039	289.243	0.215911	0.877972	0.12245	0.171847	no
gene604	VC0586	NC_002505.1:614079-614748	168.037	276.844	0.72029	2.91076	5e-05	0.000132151	yes
gene605	VC0587	NC_002505.1:614895-616542	24.1801	40.8714	0.757271	2.8639	5e-05	0.000132151	yes
gene606	VC0589	NC_002505.1:616925-617843	37.0346	72.7579	0.97423	3.55173	5e-05	0.000132151	yes
gene607	VC0590	NC_002505.1:617848-618619	42.1195	69.0853	0.713891	2.54813	5e-05	0.000132151	yes
gene608	panC	NC_002505.1:618682-619564	290.153	314.628	0.116832	0.464653	0.4152	0.491181	no
gene609	panB	NC_002505.1:619574-620369	226.582	246.848	0.123591	0.502461	0.3802	0.456319	no
gene610	VC0593	NC_002505.1:620371-622245	238.905	274.479	0.20026	0.316189	0.58325	0.652133	no
gene611	VC0594	NC_002505.1:620371-622245	257.321	324.808	0.336016	1.14218	0.046	0.0716038	no
gene612	VC0595	NC_002505.1:622335-623250	23.82	73.2437	1.62053	5.6985	5e-05	0.000132151	yes
gene613	VC0596	NC_002505.1:623298-623745	364.885	971.482	1.41275	5.64598	5e-05	0.000132151	yes
gene614	VC0597	NC_002505.1:623869-624640	71.9385	53.8898	-0.416752	-1.5345	0.0075	0.0140019	yes
gene615	VC0600	NC_002505.1:624850-626203	16.7205	20.2017	0.272856	0.91411	0.11195	0.157942	no
gene616	VC0601	NC_002505.1:626301-631094	43.8254	79.5779	0.860601	2.11186	0.0003	0.000722377	yes
gene617	VC0602	NC_002505.1:626301-631094	70.0909	110.357	0.654877	1.92698	0.0005	0.00116275	yes
gene618	VC0603	NC_002505.1:631330-633625	246.814	221.619	-0.155344	-0.590181	0.29115	0.362369	no
gene619	VC0604	NC_002505.1:633889-636487	1256.16	552.404	-1.18522	-4.82102	5e-05	0.000132151	yes
gene620	VC0605	NC_002505.1:636641-637022	97.8318	94.6634	-0.0474961	-0.153511	0.7859	0.830892	no
gene621	VC0606	NC_002505.1:637172-637538	7.05553	46.3313	2.71516	3.82734	5e-05	0.000132151	yes
gene622	VC0607	NC_002505.1:637553-638788	4.6993	24.6155	2.38905	5.81892	5e-05	0.000132151	yes
gene623	VC0608	NC_002505.1:638884-639943	37.3725	56.4734	0.595593	2.19624	0.0002	0.000491838	yes
gene624	VC0609	NC_002505.1:640026-642683	34.929	55.6527	0.672028	1.65487	0.004	0.00787053	yes
gene625	VC0610	NC_002505.1:640026-642683	100.062	131.615	0.395421	1.23086	0.0318	0.051634	no
gene626	VC0611	NC_002505.1:642813-644226	39.0417	91.4018	1.2272	4.84688	5e-05	0.000132151	yes
gene627	VC0612	NC_002505.1:644348-646754	49.7409	140.047	1.49341	5.91054	5e-05	0.000132151	yes
gene628	VC0613	NC_002505.1:646872-651388	14.326	44.4154	1.63242	3.86874	5e-05	0.000132151	yes
gene629	VC0614	NC_002505.1:646872-651388	7.98281	31.3281	1.97249	2.5832	0.0001	0.000255155	yes
gene630	VC0615	NC_002505.1:646872-651388	18.6649	55.3797	1.56903	3.86093	5e-05	0.000132151	yes
gene631	VC0616	NC_002505.1:651444-652440	10.5961	42.4484	2.00218	5.87237	5e-05	0.000132151	yes
gene632	VC0617	NC_002505.1:652482-653466	9.72804	40.6484	2.06298	5.87544	5e-05	0.000132151	yes
gene633	VC0618	NC_002505.1:653468-654494	4.00655	29.393	2.87504	6.10205	5e-05	0.000132151	yes
gene634	VC0619	NC_002505.1:654496-655483	4.5751	17.7763	1.95808	4.22408	5e-05	0.000132151	yes
gene635	VC0620	NC_002505.1:655652-657323	53.7663	141.876	1.39986	5.60436	5e-05	0.000132151	yes
gene636	VC0622	NC_002505.1:658233-661623	57.1681	79.1142	0.468728	1.85326	0.00155	0.00329292	yes
gene637	VC0623	NC_002505.1:661830-662853	76.5137	138.584	0.85697	3.44742	5e-05	0.000132151	yes
gene638	VC0624	NC_002505.1:662925-664011	87.384	85.3921	-0.0332659	-0.133727	0.8148	0.852545	no
gene639	VC0626	NC_002505.1:664264-665563	478.713	666.213	0.476823	1.8159	0.00165	0.00347553	yes
gene640	VC0627	NC_002505.1:665846-666188	542.972	526.625	-0.0441027	-0.179888	0.7558	0.805162	no
gene641	VC0628	NC_002505.1:666285-667386	149.257	90.8887	-0.715626	-2.90147	5e-05	0.000132151	yes
gene642	VC0629	NC_002505.1:667396-670516	113.255	45.5919	-1.31272	-5.1741	5e-05	0.000132151	yes
gene643	VC0630	NC_002505.1:670597-671899	31.8886	61.4208	0.945688	3.60255	5e-05	0.000132151	yes
gene644	VC0631	NC_002505.1:672029-673217	228.142	570.068	1.3212	5.11102	5e-05	0.000132151	yes
gene645	VC0632	NC_002505.1:673284-674748	91.019	120.537	0.405242	1.64268	0.00475	0.00919483	yes
gene646	VC0633	NC_002505.1:674827-675880	105973	85652.1	-0.307132	-1.88584	0.0023	0.00471289	yes
gene647	greA	NC_002505.1:676404-676881	983.632	700.585	-0.489559	-1.91635	0.0009	0.00199265	yes
gene648	VC0635	NC_002505.1:676957-677254	938.046	958.917	0.0317472	0.128775	0.82495	0.860979	no
gene649	rrmJ	NC_002505.1:677373-678003	281.45	231.467	-0.282073	-1.15255	0.0439	0.0687053	no
gene650	VC0637	NC_002505.1:678103-680059	1414.37	1002.36	-0.496754	-2.02294	0.0008	0.00179417	yes
gene651	VC0638	NC_002505.1:680125-680962	143.499	162.756	0.181671	0.739768	0.1998	0.262735	no
gene652	glmM	NC_002505.1:680987-682328	318.665	429.723	0.431368	1.63694	0.00435	0.00849169	yes
gene653	secG	NC_002505.1:682584-682920	1157.78	1968.34	0.765619	3.01447	5e-05	0.000132151	yes
gene654	tRNA-Leu-11	NC_002505.1:682927-683011	0	0	0	0	1	1	no
gene655	tRNA-Met-9	NC_002505.1:683064-683141	1559.62	487.111	-1.67887	-94.3227	0.42315	0.499562	no
gene656	VC0641	NC_002505.1:683350-683806	575.48	746.516	0.375408	1.50865	0.00885	0.0162767	yes
gene657	nusA	NC_002505.1:683824-685312	593.121	649.842	0.131762	0.503508	0.3778	0.454383	no
gene658	infB	NC_002505.1:685336-688033	1163.93	1246.9	0.099337	0.420064	0.45865	0.533117	no
gene659	rbfA	NC_002505.1:688134-689471	294.169	432.09	0.554686	1.08044	0.0636	0.0958982	no
gene660	truB	NC_002505.1:688134-689471	235.733	335.132	0.507576	1.65872	0.00295	0.00594288	yes
gene661	rpsO	NC_002505.1:689612-689882	3616.37	5506.35	0.606553	2.24195	5e-05	0.000132151	yes
gene662	VC0647	NC_002505.1:690244-692374	1693.25	2269.92	0.422853	1.8334	0.0013	0.00279089	yes
gene663	VC0648	NC_002505.1:692489-693401	219.763	332.89	0.599097	2.38869	5e-05	0.000132151	yes
gene664	VC0649	NC_002505.1:693487-693907	37.5711	87.9725	1.22743	3.56971	5e-05	0.000132151	yes
gene665	vmrA	NC_002505.1:693953-695291	28.2357	58.0065	1.03869	3.92954	5e-05	0.000132151	yes
gene666	VC0651	NC_002505.1:695343-696222	166.954	185.796	0.15427	0.626297	0.2763	0.34738	no
gene667	VC0652	NC_002505.1:696233-697247	185.524	184.397	-0.0087847	-0.0354046	0.94745	0.962935	no
gene668	VC0653	NC_002505.1:697354-699409	305.917	253.993	-0.268349	-1.02011	0.07575	0.112264	no
gene669	VC0654	NC_002505.1:699641-700656	212.942	331.642	0.639162	1.82293	0.0013	0.00279089	yes
gene670	VC0655	NC_002505.1:699641-700656	182.544	227.685	0.318797	0.795509	0.1631	0.220999	no
gene671	VC0656	NC_002505.1:700766-703666	91.611	120.383	0.394037	0.501123	0.33025	0.405211	no
gene672	VC0657	NC_002505.1:700766-703666	88.6459	138.927	0.648196	0.998622	0.09085	0.132045	no
gene673	VC0658	NC_002505.1:700766-703666	119.37	12.5667	-3.24776	-8.06483	5e-05	0.000132151	yes
gene674	prfC	NC_002505.1:703869-705465	317.676	253.143	-0.327604	-1.24585	0.02845	0.0467865	yes
gene675	VC0660	NC_002505.1:705586-706858	190.329	338.566	0.830945	3.23176	5e-05	0.000132151	yes
gene676	VC0661	NC_002505.1:706945-707668	35.6986	29.4831	-0.27598	-0.891584	0.1248	0.174649	no
gene677	VC0662	NC_002505.1:707976-709290	60.7558	84.625	0.478063	1.91445	0.0012	0.00260363	yes
gene678	prfB	NC_002505.1:709459-710558	1017.99	1506.93	0.565892	2.19942	5e-05	0.000132151	yes
gene679	lysS	NC_002505.1:710582-712121	1857.12	1972.17	0.0867117	0.360833	0.52535	0.598598	no
gene680	VC0665	NC_002505.1:712394-713729	188.888	64.3988	-1.55243	-6.16601	5e-05	0.000132151	yes
gene681	VC0666	NC_002505.1:714306-714558	79.5545	12.5395	-2.66546	-2.9349	0.00025	0.000610035	yes
gene682	VC0667	NC_002505.1:714595-715654	443.918	270.198	-0.716274	-2.76946	5e-05	0.000132151	yes
gene683	VC0668	NC_002505.1:715846-716512	24.4854	52.4831	1.09993	3.42071	5e-05	0.000132151	yes
gene684	VC0671	NC_002505.1:717079-717661	418.467	456.29	0.124836	0.504407	0.3875	0.463315	no
gene685	VC0672	NC_002505.1:717663-719910	151.438	199.949	0.400906	1.53352	0.0073	0.0136579	yes
gene686	VC0673	NC_002505.1:719919-720714	113.615	85.6365	-0.407852	-1.59637	0.006	0.0113855	yes
gene687	VC0674	NC_002505.1:720742-721558	158.11	196.316	0.312252	1.26908	0.028	0.0460903	yes
gene688	thyA	NC_002505.1:721567-722419	355.139	404.204	0.186702	0.728342	0.2086	0.273063	no
gene689	VC0676	NC_002505.1:722511-723660	6.02538	4.99374	-0.270933	-0.551017	0.33855	0.413055	no
gene690	nhaR	NC_002505.1:724054-724945	34.5301	47.7965	0.469051	1.65392	0.005	0.00963571	yes
gene691	VC0678	NC_002505.1:725143-725470	385.889	325.11	-0.247258	-0.955348	0.0962	0.138831	no
gene692	rpsT	NC_002505.1:725538-725799	5060.48	12726.7	1.33051	5.05675	5e-05	0.000132151	yes
gene693	VC0680	NC_002505.1:726041-727619	75.2783	106.211	0.496627	2.01889	0.0005	0.00116275	yes
gene694	ribC	NC_002505.1:727687-728656	353.65	515.158	0.542693	2.07645	0.0004	0.000946075	yes
gene695	ileS	NC_002505.1:728686-731536	579.316	833.154	0.524233	2.10741	0.00035	0.000835803	yes
gene696	lspA	NC_002505.1:731551-732067	490.584	549.277	0.163034	0.656895	0.2519	0.322436	no
gene697	VC0684	NC_002505.1:732229-732664	61.6317	75.4829	0.292478	0.949826	0.1015	0.14539	no
gene698	ispH	NC_002505.1:732710-733661	94.5939	146.945	0.635459	2.56946	5e-05	0.000132151	yes
gene699	VC0687	NC_002505.1:733797-735282	6.41407	4.56609	-0.49028	-1.12757	0.05205	0.080157	no
gene700	VC0688	NC_002505.1:735534-735876	133.717	112.388	-0.250698	-0.834094	0.1484	0.203404	no
gene701	VC0689	NC_002505.1:735891-737691	64.8616	47.1207	-0.461005	-1.86245	0.0019	0.00396358	yes
gene702	VC0690	NC_002505.1:737714-738638	121.342	110.356	-0.136908	-0.554494	0.33255	0.407744	no
gene703	anmK	NC_002505.1:738655-739768	157.593	167.575	0.0886002	0.359694	0.52565	0.598743	no
gene704	VC0692	NC_002505.1:739873-740866	58.1319	119.956	1.0451	4.11723	5e-05	0.000132151	yes
gene705	VC0693	NC_002505.1:740892-741606	25.9089	29.9163	0.20748	0.647814	0.25745	0.327965	no
gene706	VC0694	NC_002505.1:741615-743292	18.275	27.7862	0.604498	2.18353	0.0002	0.000491838	yes
gene707	VC0695	NC_002505.1:743533-744607	19.377	69.4479	1.84159	6.48411	5e-05	0.000132151	yes
gene708	tyrA	NC_002505.1:744619-745747	93.4001	120.168	0.36356	1.47992	0.0105	0.0190186	yes
gene709	VC0697	NC_002505.1:745813-746245	265.866	101.925	-1.3832	-5.11783	5e-05	0.000132151	yes
gene710	VC0698	NC_002505.1:746355-748023	597.606	480.209	-0.315531	-1.20555	0.03415	0.0550115	no
gene711	VC0700	NC_002505.1:748384-750331	269.237	143.984	-0.902966	-3.47604	5e-05	0.000132151	yes
gene712	VC0701	NC_002505.1:750340-750697	282.362	203.322	-0.473783	-1.80727	0.0023	0.00471289	yes
gene713	yjjX	NC_002505.1:750774-754685	62.8046	165.722	1.39983	2.32628	5e-05	0.000132151	yes
gene714	VC0703	NC_002505.1:750774-754685	36.4015	100.607	1.46666	4.52933	5e-05	0.000132151	yes
gene715	VC0704	NC_002505.1:750774-754685	15.3682	87.8104	2.51445	3.77437	5e-05	0.000132151	yes
gene716	VC0705	NC_002505.1:754827-756003	108.948	144.23	0.404739	1.64271	0.0033	0.0065981	yes
gene717	VC0706	NC_002505.1:756242-756569	7620.87	4520.85	-0.753362	-2.88368	5e-05	0.000132151	yes
gene718	VC0708	NC_002505.1:756970-757732	301.007	468.382	0.637889	2.52134	0.0001	0.000255155	yes
gene719	rluD	NC_002505.1:757850-758825	788.669	634.764	-0.3132	-1.18952	0.03995	0.0630646	no
gene720	VC0710	NC_002505.1:758827-759550	491.821	382.289	-0.363468	-1.42991	0.0141	0.0249014	yes
gene721	VC0711	NC_002505.1:759674-762248	63.2257	57.4039	-0.139364	-0.567269	0.3268	0.401547	no
gene722	VC0713	NC_002505.1:762601-764309	157.89	195.809	0.310526	0.0837214	0.79645	0.837796	no
gene723	16Se	NC_002505.1:762601-764309	54.4026	73.3886	0.43188	1.03665	0.10645	0.151727	no
gene724	tRNA-Glu-4	NC_002505.1:764378-764454	0	0	0	0	1	1	no
gene725	23Se	NC_002505.1:764741-767627	61.5433	109.737	0.834382	2.66532	5e-05	0.000132151	yes
gene726	5Se	NC_002505.1:767754-767872	154.96	34.8628	-2.15214	-14.8157	0.28405	0.354807	no
gene727	tRNA-Asp-5	NC_002505.1:767947-768024	0	1025.73	inf	0	1	1	no
gene728	VC0714	NC_002505.1:768217-768541	176.978	79.1449	-1.161	-3.58734	5e-05	0.000132151	yes
gene729	VC0715	NC_002505.1:768550-769273	157.335	73.8066	-1.09202	-4.23825	5e-05	0.000132151	yes
gene730	VC0716	NC_002505.1:769307-769562	152.743	170.503	0.158687	0.485418	0.389	0.464468	no
gene731	VC0717	NC_002505.1:769564-770965	188.674	361.383	0.937631	3.62294	5e-05	0.000132151	yes
gene732	rdgC	NC_002505.1:771115-772030	70.3967	334.356	2.2478	8.75725	5e-05	0.000132151	yes
gene733	VC0719	NC_002505.1:772266-772956	81.7753	86.2073	0.0761444	0.28743	0.61985	0.686411	no
gene734	phoR	NC_002505.1:772977-775253	33.2634	35.4878	0.0933877	0.262831	0.6424	0.70664	no
gene735	VC0721	NC_002505.1:772977-775253	28.3561	26.4571	-0.100007	-0.198796	0.7283	0.781046	no
gene736	VC0722	NC_002505.1:775320-778909	128.51	68.1473	-0.915149	-2.894	5e-05	0.000132151	yes
gene737	VC0723	NC_002505.1:775320-778909	44.9217	25.2954	-0.828538	-1.77864	0.00185	0.00386859	yes
gene738	VC0724	NC_002505.1:779107-781303	54.247	37.9468	-0.515564	-2.0863	0.00025	0.000610035	yes
gene739	VC0725	NC_002505.1:781312-782959	56.4186	42.2565	-0.416998	-1.66443	0.00405	0.00796439	yes
gene740	VC0726	NC_002505.1:782961-783783	152.119	106.777	-0.510597	-2.05663	0.0003	0.000722377	yes
gene741	VC0727	NC_002505.1:783816-784527	100.541	72.3358	-0.475007	-1.79607	0.002	0.00414722	yes
gene742	VC0728	NC_002505.1:784587-785364	352.079	73.0123	-2.26969	-8.78085	5e-05	0.000132151	yes
gene743	VC0730	NC_002505.1:785566-786331	355.694	68.974	-2.36651	-9.04847	5e-05	0.000132151	yes
gene744	VC0731	NC_002505.1:786665-787289	10521.6	8884.56	-0.24398	-1.07947	0.0621	0.0940046	no
gene745	VC0732	NC_002505.1:787492-788398	64.108	69.0689	0.107532	0.412449	0.4658	0.539618	no
gene746	VC0734	NC_002505.1:788948-790619	5.00054	3.33959	-0.582413	-1.23646	0.03385	0.0546044	no
gene747	VC0736	NC_002505.1:790748-792062	8.19292	4.73008	-0.792512	-1.80215	0.00315	0.00631275	yes
gene748	VC0737	NC_002505.1:792214-792724	400.852	187.762	-1.09416	-4.37741	5e-05	0.000132151	yes
gene749	queA	NC_002505.1:792953-794012	123.798	270.069	1.12534	4.5019	5e-05	0.000132151	yes
gene750	tgt	NC_002505.1:794240-795380	214.537	508.316	1.2445	4.83537	5e-05	0.000132151	yes
gene751	yajC	NC_002505.1:795484-795817	398.839	799.281	1.00289	4.02479	5e-05	0.000132151	yes
gene752	secD	NC_002505.1:795838-797692	89.1582	205.367	1.20376	4.72877	5e-05	0.000132151	yes
gene753	secF	NC_002505.1:797706-798654	150.368	265.289	0.81907	3.30766	5e-05	0.000132151	yes
gene754	VC0745	NC_002505.1:798821-799625	138.302	538.706	1.96168	7.71056	5e-05	0.000132151	yes
gene755	VC0746	NC_002505.1:799803-800538	142.529	240.866	0.756975	3.06904	5e-05	0.000132151	yes
gene756	VC0747	NC_002505.1:800607-801174	197.958	475.9	1.26546	5.08669	5e-05	0.000132151	yes
gene757	VC0748	NC_002505.1:801200-802415	313.494	630.627	1.00835	3.8487	5e-05	0.000132151	yes
gene758	VC0749	NC_002505.1:802451-802835	400.597	708.464	0.822544	3.35912	5e-05	0.000132151	yes
gene759	VC0750	NC_002505.1:802895-803219	298.66	560.874	0.909175	3.56612	5e-05	0.000132151	yes
gene760	hscB	NC_002505.1:803267-803783	148.428	263.705	0.829163	3.28449	5e-05	0.000132151	yes
gene761	hscA	NC_002505.1:803806-805657	147.191	254.36	0.789178	3.03866	5e-05	0.000132151	yes
gene762	VC0753	NC_002505.1:805670-806009	210.866	332.036	0.655018	2.48916	5e-05	0.000132151	yes
gene763	VC0754	NC_002505.1:806057-806252	339.185	369.712	0.124329	0.389867	0.5324	0.605437	no
gene764	VC0755	NC_002505.1:806471-807761	294.008	597.058	1.02202	3.90403	5e-05	0.000132151	yes
gene765	ndk	NC_002505.1:807963-808392	465.044	830.18	0.836056	3.34689	5e-05	0.000132151	yes
gene766	VC0757	NC_002505.1:808565-809687	70.485	169.293	1.26414	5.07029	5e-05	0.000132151	yes
gene767	VC0758	NC_002505.1:810000-811083	228.937	376.569	0.717963	2.80245	5e-05	0.000132151	yes
gene768	ispG	NC_002505.1:811087-812218	320.789	445.593	0.4741	1.81181	0.00155	0.00329292	yes
gene769	hisS	NC_002505.1:812243-813512	332.71	447.11	0.426367	1.62283	0.0047	0.00912353	yes
gene770	VC0761	NC_002505.1:813548-814163	679.366	891.572	0.392163	1.50125	0.01005	0.0182799	yes
gene771	VC0762	NC_002505.1:814175-815336	448.671	563.36	0.328398	1.24684	0.0311	0.0506398	no
gene772	engA	NC_002505.1:815528-817013	355.639	405.455	0.189128	0.718289	0.2135	0.278741	no
gene773	VC0764	NC_002505.1:817033-817951	32.7096	58.6502	0.842423	3.0088	5e-05	0.000132151	yes
gene774	VC0765	NC_002505.1:818255-819810	496.236	254.266	-0.964688	-1.25898	0.04465	0.0697845	no
gene775	xseA	NC_002505.1:818255-819810	90.5241	129.641	0.518148	1.86258	0.0012	0.00260363	yes
gene776	VC0767	NC_002505.1:820011-821481	241.741	280.626	0.215187	0.822204	0.1561	0.212196	no
gene777	guaA	NC_002505.1:821587-823141	215.039	273.858	0.348828	1.3354	0.02	0.0339706	yes
gene778	VC0769	NC_002505.1:823376-825101	10.1251	11.7772	0.218061	0.700533	0.2228	0.289573	no
gene779	VC0770	NC_002505.1:825291-825885	100.637	335.547	1.73735	6.79102	5e-05	0.000132151	yes
gene780	VC0771	NC_002505.1:826196-827078	8.15256	6.27703	-0.37717	-0.744287	0.18835	0.250435	no
gene781	VC0772	NC_002505.1:827178-828810	6.04198	2.56215	-1.23767	-2.50769	0.0003	0.000722377	yes
gene782	VC0773	NC_002505.1:828820-830008	2.25966	0.922178	-1.29299	0	1	1	no
gene783	VC0774	NC_002505.1:830175-830964	8.48365	2.5291	-1.74606	-2.3868	0.00055	0.00127135	yes
gene784	VC0775	NC_002505.1:830975-832292	1.62922	1.22735	-0.408628	0	1	1	no
gene785	VC0776	NC_002505.1:832469-835551	10.2673	4.902	-1.06661	-1.63551	0.0128	0.0227914	yes
gene786	VC0777	NC_002505.1:832469-835551	7.46127	5.29843	-0.493857	-0.625858	0.2533	0.323749	no
gene787	VC0778	NC_002505.1:832469-835551	12.65	7.23128	-0.806813	-1.47177	0.0153	0.0267615	yes
gene788	VC0779	NC_002505.1:835667-837223	20.9772	10.8303	-0.95375	-1.95525	0.00175	0.00367277	yes
gene789	VC0780	NC_002505.1:835667-837223	15.2053	10.7103	-0.505574	-0.92313	0.11155	0.157571	no
gene790	VC0781	NC_002505.1:837232-838159	88.6379	132.409	0.579006	2.33184	5e-05	0.000132151	yes
gene791	VC0783	NC_002505.1:838376-840359	9.28087	6.91869	-0.423761	-1.29102	0.0246	0.041	yes
gene792	VC0784	NC_002505.1:840438-841989	19.6642	13.1927	-0.575834	-1.96001	0.00085	0.00189162	yes
gene793	VC0786	NC_002505.1:842366-843632	113.961	55.6326	-1.03453	-4.11586	5e-05	0.000132151	yes
gene794	VC0787	NC_002505.1:843732-844665	18.8687	13.9271	-0.438099	-1.24911	0.0308	0.0502931	no
gene795	VC0788	NC_002505.1:844789-845119	78.4374	37.3944	-1.06872	-2.6567	0.0002	0.000491838	yes
gene796	VC0789	NC_002505.1:845284-845557	67.8383	41.1864	-0.719933	-1.50091	0.01495	0.0261757	yes
gene797	VC0790	NC_002505.1:845590-846274	17.7436	19.7576	0.155107	0.406761	0.4858	0.561099	no
gene798	VC0791	NC_002505.1:846287-847985	4.91613	8.10461	0.721219	1.86117	0.0016	0.00338255	yes
gene799	VC0792	NC_002505.1:848055-849357	3.3971	2.38149	-0.512434	-0.831413	0.14765	0.202456	no
gene800	oadA-2	NC_002505.1:849372-851171	2.1281	2.19504	0.0446872	0	1	1	no
gene801	VC0794	NC_002505.1:851189-852903	1.05791	1.29009	0.28625	0	1	1	no
gene802	VC0795	NC_002505.1:851189-852903	2.19394	0.762348	-1.525	0	1	1	no
gene803	VC0796	NC_002505.1:853164-854235	0.417494	0.720303	0.786851	0	1	1	no
gene804	VC0797	NC_002505.1:854286-855455	1.59949	0.735849	-1.12013	0	1	1	no
gene805	VC0798	NC_002505.1:854286-855455	2.95265	1.89446	-0.640227	-0.742907	0.19465	0.256742	no
gene806	VC0799	NC_002505.1:855465-858447	3.76755	2.34644	-0.683154	-1.10398	0.06485	0.0975707	no
gene807	VC0800	NC_002505.1:855465-858447	4.10335	2.61493	-0.650031	-0.527226	0.37455	0.451571	no
gene808	VC0801	NC_002505.1:855465-858447	3.29465	3.02419	-0.123578	-0.132581	0.8102	0.848449	no
gene809	VC0802	NC_002505.1:858793-859192	116.47	107.331	-0.117896	-0.407909	0.48685	0.562124	no
gene810	VC0803	NC_002505.1:859266-860040	74.374	97.7615	0.394468	1.51578	0.00795	0.0147467	yes
gene811	VC0804	NC_002505.1:860218-860542	15.9065	30.0175	0.916189	1.50977	0.0129	0.0229576	yes
gene812	VC0806	NC_002505.1:860788-862405	33.9948	65.0891	0.937101	3.69527	5e-05	0.000132151	yes
gene813	VC0807	NC_002505.1:862472-863280	35.1679	39.4933	0.167348	0.55333	0.33315	0.408336	no
gene814	VC0808	NC_002505.1:862472-863280	7.12806	5.84623	-0.286003	0	1	1	no
gene815	VC0809	NC_002505.1:863288-865058	16.1475	27.0544	0.744553	2.66269	5e-05	0.000132151	yes
gene816	VC0810	NC_002505.1:865249-865765	19.5986	11.1124	-0.818583	-1.59294	0.00795	0.0147467	yes
gene817	VC0811	NC_002505.1:865898-866803	87.9461	121.533	0.466659	1.85177	0.0012	0.00260363	yes
gene818	VC0812	NC_002505.1:866872-869812	43.3826	111.118	1.3569	5.35468	5e-05	0.000132151	yes
gene819	VC0813	NC_002505.1:869812-870391	59.9456	169.529	1.49981	5.45923	5e-05	0.000132151	yes
gene820	VC0814	NC_002505.1:870818-872653	63.4479	53.664	-0.241618	-0.458575	0.4285	0.504846	no
gene821	VC0815	NC_002505.1:870818-872653	34.6419	31.1311	-0.154162	-0.463559	0.41245	0.488428	no
gene822	VC0816	NC_002505.1:872763-872946	0	0	0	0	1	1	no
gene823	VC0817	NC_002505.1:873241-874225	31.1532	21.2399	-0.552606	-1.82741	0.0018	0.00376858	yes
gene824	VC0818	NC_002505.1:874250-874931	6.81564	8.66186	0.345829	0.618897	0.28355	0.354438	no
gene825	VC0819	NC_002505.1:875272-876712	1.86731	1.32021	-0.500197	0	1	1	no
gene826	VC0820	NC_002505.1:876973-880015	7.08347	7.61499	0.104386	0.345232	0.55305	0.624411	no
gene827	VC0821	NC_002505.1:880127-885663	21.8017	24.3034	0.156714	0.492834	0.38625	0.46214	no
gene828	VC0823	NC_002505.1:880127-885663	77.3424	87.8731	0.184161	0.455707	0.4296	0.50597	no
gene829	tpx	NC_002505.1:885772-886267	753.867	404.012	-0.899911	-3.60368	5e-05	0.000132151	yes
gene830	VC0825	NC_002505.1:886542-888405	5.6028	4.37749	-0.356043	-0.875337	0.12945	0.180643	no
gene831	VC0826	NC_002505.1:888845-889906	558.837	226.839	-1.30076	-4.20495	5e-05	0.000132151	yes
gene832	VC0827	NC_002505.1:888845-889906	504.451	204.268	-1.30425	-2.68999	5e-05	0.000132151	yes
gene833	VC0828	NC_002505.1:890448-891123	35.8976	12.6776	-1.5016	-3.88096	5e-05	0.000132151	yes
gene834	VC0829	NC_002505.1:891202-892947	8.9723	3.79964	-1.23962	-2.41827	0.0005	0.00116275	yes
gene835	VC0830	NC_002505.1:891202-892947	12.9007	10.2395	-0.3333	-0.454172	0.4335	0.510043	no
gene836	VC0831	NC_002505.1:892949-895691	14.5299	5.93011	-1.2929	-2.83907	5e-05	0.000132151	yes
gene837	VC0832	NC_002505.1:892949-895691	11.0345	6.09075	-0.857335	-0.865355	0.1471	0.201862	no
gene838	VC0833	NC_002505.1:892949-895691	15.4949	7.24731	-1.09628	-1.82732	0.0034	0.00677848	yes
gene839	VC0834	NC_002505.1:895706-898663	20.902	13.9043	-0.588108	-0.77194	0.19235	0.254193	no
gene840	VC0835	NC_002505.1:895706-898663	12.9814	6.76802	-0.939642	-1.94225	0.001	0.0022	yes
gene841	VC0836	NC_002505.1:895706-898663	15.6552	9.13706	-0.776838	-1.52461	0.009	0.0165175	yes
gene842	VC0837	NC_002505.1:898672-899689	135.046	95.5874	-0.498554	-2.0051	0.00075	0.001693	yes
gene843	VC0838	NC_002505.1:899895-901487	15.0309	8.14963	-0.883127	-1.59008	0.0066	0.0124153	yes
gene844	VC0839	NC_002505.1:899895-901487	19.7384	4.47701	-2.1404	-3.27304	5e-05	0.000132151	yes
gene845	VC0840	NC_002505.1:901493-903374	32.3802	15.5987	-1.05369	-3.84695	5e-05	0.000132151	yes
gene846	VC0841	NC_002505.1:903379-904150	47.4483	17.1901	-1.46478	-4.3995	5e-05	0.000132151	yes
gene847	VC0842	NC_002505.1:904165-904639	7.13236	1.98852	-1.84269	-1.61238	0.0391	0.061892	no
gene848	VC0843	NC_002505.1:904647-905556	11.2491	8.00396	-0.491023	-1.1145	0.05235	0.0805832	no
gene849	VC0844	NC_002505.1:905558-906206	22.191	11.7889	-0.912543	-2.13144	0.00045	0.00105569	yes
gene850	VC0845	NC_002505.1:906378-910941	30.0575	24.3545	-0.303534	-1.2384	0.0303	0.0495467	yes
gene851	VC0846	NC_002505.1:911516-912207	4.68229	3.66637	-0.352861	-0.475155	0.4116	0.487588	no
gene852	VC0847	NC_002505.1:912855-914124	25.3303	54.7631	1.11234	4.11401	5e-05	0.000132151	yes
gene853	smpB	NC_002505.1:914725-915211	486.624	574.693	0.239983	0.971596	0.0883	0.128608	no
gene854	VC0849	NC_002505.1:915388-916137	100.543	115.05	0.194439	0.551649	0.3447	0.419672	no
gene855	VC0850	NC_002505.1:915388-916137	77.5675	74.3286	-0.061536	-0.0906146	0.87155	0.902484	no
gene856	VC0851	NC_002505.1:916214-916625	247.519	344.68	0.477715	1.90494	0.00115	0.00250298	yes
gene857	VC0852	NC_002505.1:916732-918397	102.974	74.9022	-0.459194	-1.86912	0.0009	0.00199265	yes
gene858	ppnK	NC_002505.1:918526-919411	127.69	126.167	-0.0173038	-0.0701319	0.9018	0.925574	no
gene859	VC0854	NC_002505.1:919556-920159	246.767	388.644	0.655295	2.66612	5e-05	0.000132151	yes
gene860	dnaK	NC_002505.1:920422-922330	608.425	676.06	0.152072	0.587444	0.30325	0.375943	no
gene861	VC0856	NC_002505.1:922530-923676	44.4112	65.9051	0.569467	2.19756	5e-05	0.000132151	yes
gene862	VC0857	NC_002505.1:923725-924169	39.7493	26.9816	-0.558953	-1.40793	0.01725	0.0297222	yes
gene863	VC0858	NC_002505.1:924223-926984	3.71004	2.355	-0.655707	-0.441054	0.42205	0.498433	no
gene864	VC0859	NC_002505.1:924223-926984	5.0442	1.6767	-1.589	-1.2947	0.0428	0.067105	no
gene865	VC0860	NC_002505.1:924223-926984	3.61286	1.67501	-1.10897	-1.45714	0.01955	0.0332388	yes
gene866	VC0861	NC_002505.1:924223-926984	2.92666	4.37574	0.580273	0.428996	0.47005	0.543814	no
gene867	VC0862	NC_002505.1:927020-928941	8.30298	18.9633	1.19151	0.58558	0.3837	0.459883	no
gene868	VC0863	NC_002505.1:927020-928941	39.5848	175.979	2.15238	8.30919	5e-05	0.000132151	yes
gene869	VC0864	NC_002505.1:929009-929591	26.9964	60.484	1.16379	3.52414	5e-05	0.000132151	yes
gene870	VC0866	NC_002505.1:929946-931539	23.1603	46.4344	1.00354	3.79095	5e-05	0.000132151	yes
gene871	VC0868	NC_002505.1:931639-935742	1.06259	2.32204	1.12781	0	1	1	no
gene872	VC0869	NC_002505.1:931639-935742	16.6909	22.8432	0.4527	1.79094	0.00175	0.00367277	yes
gene873	VC0870	NC_002505.1:935916-936354	7.69785	2.94216	-1.38758	-1.35976	0.0888	0.129282	no
gene874	VC0871	NC_002505.1:936464-936656	89.1906	81.3619	-0.132539	-0.217077	0.71345	0.767496	no
gene875	VC0872	NC_002505.1:936661-936865	80.1391	60.9396	-0.395127	-0.664818	0.2771	0.34807	no
gene876	VC0873	NC_002505.1:936967-937612	93.04	75.5032	-0.301314	-1.11857	0.05195	0.0800742	no
gene877	VC0875	NC_002505.1:937853-939569	242.485	515.927	1.08927	4.15379	5e-05	0.000132151	yes
gene878	VC0876	NC_002505.1:939794-940490	63.8629	87.4545	0.453554	1.68016	0.00375	0.00742076	yes
gene879	rpmE2	NC_002505.1:940624-941004	12.3726	23.6281	0.933348	1.07542	0.10125	0.145152	no
gene880	rpmJ	NC_002505.1:940624-941004	10.2666	0	#NAME?	0	1	1	no
gene881	VC0880	NC_002505.1:941186-942791	7.23207	8.75966	0.276466	0.766133	0.18075	0.241628	no
gene882	VC0881	NC_002505.1:942856-943602	17.6982	53.1619	1.58679	2.55354	5e-05	0.000132151	yes
gene883	VC0882	NC_002505.1:942856-943602	27.8496	138.143	2.31044	3.81171	5e-05	0.000132151	yes
gene884	VC0884	NC_002505.1:944366-945249	216.93	38.406	-2.49782	-8.43336	5e-05	0.000132151	yes
gene885	VC0885	NC_002505.1:944366-945249	17.1836	25.1623	0.550232	0.389527	0.45945	0.533868	no
gene886	VC0886	NC_002505.1:945252-946290	20.8262	39.2963	0.915989	3.12971	5e-05	0.000132151	yes
gene887	VC0887	NC_002505.1:946378-946690	133.941	264.333	0.98076	3.42165	5e-05	0.000132151	yes
gene888	VC0888	NC_002505.1:946690-947425	85.9808	188.433	1.13197	4.47654	5e-05	0.000132151	yes
gene889	VC0889	NC_002505.1:947522-949403	218.937	239.815	0.131407	0.500256	0.3806	0.456641	no
gene890	VC0890	NC_002505.1:949422-950307	117.534	155.564	0.404426	1.64091	0.0048	0.00928125	yes
gene891	VC0891	NC_002505.1:950348-950591	192.3	241.02	0.325794	1.05271	0.0719	0.1072	no
gene892	VC0892	NC_002505.1:950905-951670	209.977	98.2669	-1.09545	-4.37402	5e-05	0.000132151	yes
gene893	motB	NC_002505.1:951681-952638	260.417	120.873	-1.10733	-4.46142	5e-05	0.000132151	yes
gene894	VC0894	NC_002505.1:952941-954393	37.5556	119.582	1.67091	6.57514	5e-05	0.000132151	yes
gene895	VC0896	NC_002505.1:955013-955934	26.0286	24.1524	-0.107932	-0.352143	0.54085	0.612916	no
gene896	VC0897	NC_002505.1:955955-956342	35.7474	23.5318	-0.603226	-1.29912	0.0275	0.0453966	yes
gene897	xni	NC_002505.1:956371-957223	107.406	150.675	0.488358	1.97351	0.0009	0.00199265	yes
gene898	VC0899	NC_002505.1:957261-958635	317.478	262.995	-0.27162	-1.03771	0.0703	0.105041	no
gene899	VC0900	NC_002505.1:958839-960414	184.65	144.227	-0.356451	-1.40877	0.0145	0.0254909	yes
gene900	VC0901	NC_002505.1:960515-962777	31.5923	40.9108	0.37291	1.48835	0.0106	0.0191796	yes
gene901	queF	NC_002505.1:962791-963637	57.381	102.645	0.839019	3.21296	5e-05	0.000132151	yes
gene902	VC0903	NC_002505.1:963685-964282	42.7881	71.0797	0.732228	2.47426	5e-05	0.000132151	yes
gene903	VC0904	NC_002505.1:964283-965060	25.2053	37.3231	0.566344	1.83289	0.00155	0.00329292	yes
gene904	metQ	NC_002505.1:965192-966002	267.93	507.178	0.920638	3.59184	5e-05	0.000132151	yes
gene905	VC0906	NC_002505.1:966038-967740	31.1859	116.338	1.89935	4.46893	5e-05	0.000132151	yes
gene906	metN	NC_002505.1:966038-967740	19.193	133.17	2.79462	7.82068	5e-05	0.000132151	yes
gene907	VC0908	NC_002505.1:967975-968536	144.623	116.758	-0.308768	-1.18891	0.037	0.0589177	no
gene908	treR	NC_002505.1:968600-969551	78.8106	62.3551	-0.337883	-1.30278	0.02255	0.03793	yes
gene909	VC0910	NC_002505.1:969787-971224	126.803	18.7242	-2.75961	-10.1293	5e-05	0.000132151	yes
gene910	VC0911	NC_002505.1:971303-972992	179.704	23.446	-2.93821	-11.0354	5e-05	0.000132151	yes
gene911	tRNA-Tyr-2	NC_002505.1:973170-973255	0	237.883	inf	0	1	1	no
gene912	tRNA-Tyr-3	NC_002505.1:973339-973424	208.647	499.208	1.25857	0	1	1	no
gene913	tRNA-Tyr-4	NC_002505.1:973508-973593	0	0	0	0	1	1	no
gene914	tRNA-Tyr-5	NC_002505.1:973678-973763	0	237.883	inf	0	1	1	no
gene915	VC0913	NC_002505.1:974048-978217	40.0436	64.3516	0.684403	1.34302	0.02305	0.0387146	yes
gene916	VC0914	NC_002505.1:974048-978217	37.347	55.9055	0.582	2.02048	0.00065	0.00148565	yes
gene917	VC0916	NC_002505.1:978643-979144	1.56205	1.53346	-0.0266511	0	1	1	no
gene918	VC0917	NC_002505.1:979456-980575	2.74981	1.85036	-0.57152	-0.721086	0.2195	0.285713	no
gene919	wecC	NC_002505.1:980594-986155	16.4356	7.14481	-1.20186	-2.23117	0.0003	0.000722377	yes
gene920	VC0919	NC_002505.1:980594-986155	12.1855	5.06585	-1.26629	-1.15246	0.05905	0.0899377	no
gene921	VC0920	NC_002505.1:980594-986155	9.52212	4.74072	-1.00618	-1.38657	0.0206	0.0348871	yes
gene922	VC0921	NC_002505.1:980594-986155	7.28635	3.21308	-1.18124	-1.57705	0.00925	0.0169315	yes
gene923	VC0922	NC_002505.1:980594-986155	19.5818	7.04324	-1.4752	-2.90253	5e-05	0.000132151	yes
gene924	VC0923	NC_002505.1:986165-990921	62.9665	24.187	-1.38035	-1.44256	0.0156	0.0272175	yes
gene925	VC0924	NC_002505.1:986165-990921	43.4582	23.9811	-0.857727	-1.74159	0.00275	0.00557237	yes
gene926	VC0925	NC_002505.1:986165-990921	48.2499	23.9967	-1.00769	-1.93208	0.00085	0.00189162	yes
gene927	VC0926	NC_002505.1:986165-990921	62.3421	32.0886	-0.958145	-2.11965	0.00035	0.000835803	yes
gene928	VC0927	NC_002505.1:986165-990921	32.6597	19.0742	-0.775888	-0.948965	0.10895	0.154402	no
gene929	VC0928	NC_002505.1:991116-991932	36.563	19.0379	-0.941506	-2.92574	5e-05	0.000132151	yes
gene930	VC0929	NC_002505.1:992137-993364	14.3088	7.53384	-0.925446	-2.49111	5e-05	0.000132151	yes
gene931	VC0930	NC_002505.1:993627-996501	17.0234	12.359	-0.461958	-1.70727	0.00335	0.00668649	yes
gene932	VC0931	NC_002505.1:996655-997972	1.13468	1.13112	-0.00453745	0	1	1	no
gene933	VC0932	NC_002505.1:998147-998635	7.24769	3.02752	-1.25939	-1.35636	0.0713	0.106443	no
gene934	VC0934	NC_002505.1:999241-1000639	1.08675	0.494227	-1.13677	0	1	1	no
gene935	VC0935	NC_002505.1:1000709-1001906	10.8254	5.82121	-0.89503	-2.13855	0.0006	0.00138048	yes
gene936	VC0936	NC_002505.1:1001909-1002437	30.9667	6.64748	-2.21984	-3.89967	5e-05	0.000132151	yes
gene937	VC0937	NC_002505.1:1002461-1005792	32.1827	16.7473	-0.942355	-2.7971	5e-05	0.000132151	yes
gene938	VC0938	NC_002505.1:1002461-1005792	15.7566	10.1172	-0.639151	-0.71357	0.22215	0.288945	no
gene939	VC0939	NC_002505.1:1002461-1005792	78.2483	109.773	0.48839	1.0245	0.076	0.112587	no
gene940	VC0940	NC_002505.1:1005942-1006539	8.14799	13.0218	0.676412	1.25928	0.03295	0.0533513	no
gene941	glyA	NC_002505.1:1006879-1008130	849.932	957.61	0.172091	0.661437	0.24995	0.320532	no
gene942	VC0942	NC_002505.1:1008293-1008647	357.216	479.41	0.424466	1.71009	0.00335	0.00668649	yes
gene943	VC0943	NC_002505.1:1008815-1010433	231.916	253.812	0.130159	0.366144	0.52305	0.596566	no
gene944	lipB	NC_002505.1:1008815-1010433	308.087	334.177	0.117274	0.292433	0.61325	0.680625	no
gene945	VC0945	NC_002505.1:1010611-1010890	131.957	154.515	0.22768	0.707703	0.22065	0.287102	no
gene946	VC0947	NC_002505.1:1011037-1012213	522.386	1197.86	1.19727	4.60054	5e-05	0.000132151	yes
gene947	VC0948	NC_002505.1:1012304-1016130	264.255	387.331	0.551633	1.34429	0.01975	0.0335624	yes
gene948	VC0949	NC_002505.1:1012304-1016130	83.9826	138.084	0.717384	1.2769	0.02415	0.0403665	yes
gene949	VC0950	NC_002505.1:1012304-1016130	67.6482	124.332	0.878076	1.89546	0.0009	0.00199265	yes
gene950	VC0951	NC_002505.1:1016136-1016607	109.373	257.864	1.23735	4.71299	5e-05	0.000132151	yes
gene951	VC0952	NC_002505.1:1016609-1016927	246.649	533.457	1.11291	4.29937	5e-05	0.000132151	yes
gene952	holA	NC_002505.1:1016995-1018024	88.6033	167.006	0.914466	3.69865	5e-05	0.000132151	yes
gene953	VC0954	NC_002505.1:1018029-1018671	131.581	233.092	0.824948	3.30353	5e-05	0.000132151	yes
gene954	leuS	NC_002505.1:1018820-1021397	269.312	515.856	0.937691	3.60496	5e-05	0.000132151	yes
gene955	VC0957	NC_002505.1:1021526-1021997	1249.15	493.42	-1.34006	-5.26382	5e-05	0.000132151	yes
gene956	lnt	NC_002505.1:1022052-1023570	83.6657	185.07	1.14537	4.58211	5e-05	0.000132151	yes
gene957	VC0959	NC_002505.1:1023610-1024486	933.914	1762.97	0.916649	3.52591	5e-05	0.000132151	yes
gene958	VC0960	NC_002505.1:1024555-1026120	289.417	380.643	0.395289	0.724162	0.2099	0.274558	no
gene959	VC0961	NC_002505.1:1024555-1026120	293.905	365.604	0.314928	1.04201	0.07025	0.105011	no
gene960	VC0962	NC_002505.1:1026187-1027612	184.084	344.908	0.905849	3.49698	5e-05	0.000132151	yes
gene961	VC0963	NC_002505.1:1027835-1029029	39.6527	61.118	0.624177	2.39534	5e-05	0.000132151	yes
gene962	VC0964	NC_002505.1:1029141-1029651	3957.07	2903.95	-0.446418	-1.73405	0.00255	0.00519139	yes
gene963	VC0965	NC_002505.1:1029759-1031481	956.968	1175.22	0.296383	1.17721	0.0391	0.061892	no
gene964	VC0966	NC_002505.1:1031614-1031872	3177.22	3384.84	0.0913186	0.352319	0.5454	0.617037	no
gene965	VC0968	NC_002505.1:1032169-1033138	382.303	4227.77	3.46711	13.7478	5e-05	0.000132151	yes
gene966	VC0969	NC_002505.1:1033260-1034013	139.385	198.814	0.512348	2.07586	0.0005	0.00116275	yes
gene967	VC0970	NC_002505.1:1034242-1035118	313.224	407.753	0.3805	1.48863	0.00965	0.0176078	yes
gene968	ligA	NC_002505.1:1035250-1037260	61.7608	73.4573	0.250214	1.01881	0.07615	0.112761	no
gene969	VC0972	NC_002505.1:1037890-1038940	797.807	967.659	0.278459	1.06151	0.06305	0.0952762	no
gene970	VC0973	NC_002505.1:1039016-1039832	468.947	641.863	0.452839	1.73001	0.00315	0.00631275	yes
gene971	VC0974	NC_002505.1:1039892-1040312	151.132	114.62	-0.398951	-1.44546	0.01375	0.0243577	yes
gene972	VC0975	NC_002505.1:1040355-1040805	493.116	572.692	0.215833	0.881132	0.12685	0.177232	no
gene973	VC0976	NC_002505.1:1040812-1041733	446.765	492.156	0.1396	0.532586	0.35125	0.426896	no
gene974	VC0977	NC_002505.1:1042163-1043084	42.0374	50.4369	0.262807	0.953992	0.0996	0.143082	no
gene975	VC0979	NC_002505.1:1043446-1044274	38.3477	46.486	0.277656	0.968637	0.0954	0.137964	no
gene976	VC0980	NC_002505.1:1044316-1045231	69.0851	61.3483	-0.171351	-0.65531	0.253	0.323485	no
gene977	VC0981	NC_002505.1:1045624-1046194	198.776	139.239	-0.513583	-2.03759	0.00045	0.00105569	yes
gene978	VC0982	NC_002505.1:1046274-1046568	218.773	212.181	-0.0441405	-0.15182	0.79565	0.837208	no
gene979	VC0983	NC_002505.1:1046608-1047130	143.868	118.943	-0.27447	-1.0394	0.0698	0.104474	no
gene980	VC0984	NC_002505.1:1047139-1048024	127.406	186.424	0.54915	2.22984	0.00015	0.00037446	yes
gene981	VC0985	NC_002505.1:1048251-1050159	213.635	231.106	0.11341	0.429971	0.4548	0.529291	no
gene982	adk	NC_002505.1:1050493-1051138	612.165	1115.01	0.865058	3.2903	5e-05	0.000132151	yes
gene983	hemH	NC_002505.1:1051252-1052227	128.608	101.494	-0.341582	-1.38474	0.01625	0.0282095	yes
gene984	tppB	NC_002505.1:1052326-1053871	130.114	423.838	1.70373	6.66594	5e-05	0.000132151	yes
gene985	rfaH	NC_002505.1:1054315-1054813	67.0625	115.027	0.77839	2.73518	5e-05	0.000132151	yes
gene986	asnB	NC_002505.1:1054960-1056625	282.395	49.9089	-2.50035	-9.71916	5e-05	0.000132151	yes
gene987	VC0992	NC_002505.1:1056820-1058407	69.8741	46.8175	-0.577711	-2.31486	5e-05	0.000132151	yes
gene988	VC0993	NC_002505.1:1058501-1059716	202.157	173.466	-0.220825	-0.88222	0.12445	0.1743	no
gene989	nagA	NC_002505.1:1059718-1060855	225.971	131.181	-0.784574	-3.14873	5e-05	0.000132151	yes
gene990	VC0995	NC_002505.1:1061323-1062895	500.593	365.434	-0.454027	-1.72037	0.00325	0.00650939	yes
gene991	VC0997	NC_002505.1:1063142-1064813	445.809	633.939	0.507918	1.94231	0.00075	0.001693	yes
gene992	VC0998	NC_002505.1:1064977-1069843	142.242	129.689	-0.133298	-0.505607	0.37835	0.454886	no
gene993	truA	NC_002505.1:1069964-1070759	52.119	80.3104	0.623778	2.31402	5e-05	0.000132151	yes
gene994	VC1000	NC_002505.1:1070932-1071859	195.497	480.535	1.2975	5.10402	5e-05	0.000132151	yes
gene995	VC1001	NC_002505.1:1071903-1073169	229.921	306.133	0.413021	1.60064	0.00525	0.0100727	yes
gene996	VC1002	NC_002505.1:1073169-1073766	203.22	249.576	0.296431	1.20545	0.0356	0.0570291	no
gene997	VC1003	NC_002505.1:1073828-1074320	186.727	189.691	0.0227228	0.0896734	0.8745	0.904779	no
gene998	VC1004	NC_002505.1:1074352-1075867	96.4615	76.7853	-0.329123	-1.34332	0.0223	0.0376007	yes
gene999	VC1005	NC_002505.1:1075994-1077320	64.6057	82.2559	0.348458	1.40676	0.01405	0.0248384	yes
gene1000	VC1006	NC_002505.1:1077420-1078152	50.1457	107.304	1.0975	4.06166	5e-05	0.000132151	yes
gene1001	VC1008	NC_002505.1:1078368-1079253	157.024	68.0012	-1.20736	-4.74724	5e-05	0.000132151	yes
gene1002	VC1009	NC_002505.1:1079301-1079742	58.3052	63.257	0.1176	0.373685	0.5185	0.592156	no
gene1003	VC1010	NC_002505.1:1079900-1080317	481.861	460.451	-0.0655702	-0.268501	0.6381	0.702579	no
gene1004	VC1011	NC_002505.1:1080357-1080999	206.256	143.81	-0.520271	-2.09063	0.00035	0.000835803	yes
gene1005	VC1012	NC_002505.1:1081025-1081718	267.358	200.493	-0.415222	-1.69295	0.0033	0.0065981	yes
gene1006	VC1013	NC_002505.1:1081719-1082349	195.589	128.076	-0.610824	-2.43427	5e-05	0.000132151	yes
gene1007	rnfD	NC_002505.1:1082360-1086908	169.44	126.079	-0.426445	-0.694073	0.22855	0.296047	no
gene1008	VC1015	NC_002505.1:1082360-1086908	222.538	167.196	-0.412515	-1.21545	0.0334	0.0539287	no
gene1009	VC1016	NC_002505.1:1082360-1086908	163.302	141.789	-0.203795	-0.229885	0.6893	0.748957	no
gene1010	VC1017	NC_002505.1:1082360-1086908	188.909	172.976	-0.127121	-0.155231	0.78145	0.827797	no
gene1011	tRNA-Asn-1	NC_002505.1:1087127-1087203	0	0	0	0	1	1	no
gene1012	uvrB	NC_002505.1:1087789-1089819	128.6	115.217	-0.15854	-0.625925	0.2708	0.342079	no
gene1013	VC1021	NC_002505.1:1090249-1091617	211.312	197.917	-0.0944801	-0.370615	0.51385	0.587815	no
gene1014	VC1022	NC_002505.1:1091620-1092841	221.231	181.484	-0.285708	-0.600978	0.29405	0.365322	no
gene1015	VC1023	NC_002505.1:1091620-1092841	154.574	111.746	-0.468069	-1.63173	0.0036	0.00715252	yes
gene1016	moaA	NC_002505.1:1093131-1094136	42.3259	78.245	0.886457	3.36904	5e-05	0.000132151	yes
gene1017	VC1025	NC_002505.1:1094195-1094708	51.1256	66.8496	0.386874	1.26432	0.02865	0.0470931	yes
gene1018	moaC	NC_002505.1:1094715-1095440	55.9416	61.2778	0.131441	0.401138	0.48415	0.55938	no
gene1019	moaD	NC_002505.1:1094715-1095440	32.8431	48.7583	0.57006	0.681946	0.2401	0.308815	no
gene1020	VC1028	NC_002505.1:1095441-1095894	28.5507	41.1519	0.527435	1.36999	0.0214	0.0361889	yes
gene1021	VC1029	NC_002505.1:1095908-1096883	7.68047	5.72349	-0.424299	-0.861885	0.1339	0.185957	no
gene1022	VC1031	NC_002505.1:1097087-1097528	213.096	18.0157	-3.56418	-8.67792	5e-05	0.000132151	yes
gene1023	zntA	NC_002505.1:1097640-1099947	60.5191	13.5006	-2.16437	-8.13439	5e-05	0.000132151	yes
gene1024	VC1034	NC_002505.1:1100392-1101169	1384.59	2618.95	0.91953	3.57961	5e-05	0.000132151	yes
gene1025	VC1035	NC_002505.1:1101241-1102135	3.18287	2.23014	-0.513191	-0.635786	0.2662	0.336882	no
gene1026	metG	NC_002505.1:1102360-1104412	262.109	445.325	0.764694	2.9145	5e-05	0.000132151	yes
gene1027	VC1037	NC_002505.1:1104497-1105646	134.272	85.9115	-0.644235	-2.61131	5e-05	0.000132151	yes
gene1028	VC1038	NC_002505.1:1105804-1106464	376.861	603.655	0.679691	2.67801	5e-05	0.000132151	yes
gene1029	VC1039	NC_002505.1:1106561-1108673	147.515	217.607	0.560861	2.15217	0.0001	0.000255155	yes
gene1030	VC1040	NC_002505.1:1108744-1109350	56.8839	53.5204	-0.0879314	-0.297166	0.60785	0.675281	no
gene1031	VC1041	NC_002505.1:1109435-1109903	63.6067	50.493	-0.333096	-1.06353	0.0616	0.0933293	no
gene1032	VC1042	NC_002505.1:1109929-1111228	43.5449	112.819	1.37344	5.42662	5e-05	0.000132151	yes
gene1033	VC1043	NC_002505.1:1111530-1112817	365.435	869.233	1.25013	4.76371	5e-05	0.000132151	yes
gene1034	VC1044	NC_002505.1:1113076-1114367	149.626	149.278	-0.00335864	-0.00993686	0.98505	0.98876	no
gene1035	VC1045	NC_002505.1:1113076-1114367	163.696	171.094	0.0637649	0.161901	0.7767	0.824131	no
gene1036	fadI	NC_002505.1:1114894-1118328	70.7535	35.6198	-0.990121	-2.4249	5e-05	0.000132151	yes
gene1037	fadJ	NC_002505.1:1114894-1118328	65.7891	31.046	-1.08344	-3.34512	5e-05	0.000132151	yes
gene1038	VC1048	NC_002505.1:1118453-1119002	269.887	115.439	-1.22522	-4.77422	5e-05	0.000132151	yes
gene1039	VC1049	NC_002505.1:1119080-1119980	157.988	237.198	0.586273	2.38064	5e-05	0.000132151	yes
gene1040	VC1050	NC_002505.1:1120188-1121295	146.323	42.851	-1.77176	-6.84641	5e-05	0.000132151	yes
gene1041	VC1051	NC_002505.1:1121464-1121994	175.43	117.03	-0.584013	-0.513794	0.63295	0.698518	no
gene1042	VC1052	NC_002505.1:1121464-1121994	61.0057	81.6136	0.419865	1.28302	0.02595	0.043043	yes
gene1043	VC1053	NC_002505.1:1122125-1122671	190.223	282.609	0.571114	2.30323	5e-05	0.000132151	yes
gene1044	VC1054	NC_002505.1:1122689-1124768	276.996	362.421	0.387804	1.47519	0.0096	0.0175258	yes
gene1045	VC1055	NC_002505.1:1124805-1125168	371.4	535.649	0.528315	2.15106	0.0002	0.000491838	yes
gene1046	recR	NC_002505.1:1125182-1125785	284.07	398.594	0.488673	1.97571	0.00055	0.00127135	yes
gene1047	VC1057	NC_002505.1:1125894-1126146	17.5726	15.2532	-0.204218	-0.204576	0.67705	0.737265	no
gene1048	VC1058	NC_002505.1:1126280-1126718	54.0488	138.162	1.35402	4.51873	5e-05	0.000132151	yes
gene1049	VC1059	NC_002505.1:1126811-1127555	204.672	301.635	0.559488	2.27032	5e-05	0.000132151	yes
gene1050	VC1060	NC_002505.1:1127713-1128775	227.103	183.859	-0.304744	-1.22539	0.03555	0.0569754	no
gene1051	VC1061	NC_002505.1:1128899-1129967	7.8129	6.08933	-0.359574	-0.78484	0.17575	0.235762	no
gene1052	VC1062	NC_002505.1:1130088-1130547	23.9223	47.422	0.987199	2.5502	0.0001	0.000255155	yes
gene1053	VC1063	NC_002505.1:1130555-1131416	44.574	58.1044	0.382444	1.39463	0.01495	0.0261757	yes
gene1054	VC1064	NC_002505.1:1131566-1131998	277.538	344.469	0.31169	1.25919	0.02765	0.0456225	yes
gene1055	VC1065	NC_002505.1:1132051-1132354	48.9878	51.2059	0.0638886	0.144825	0.80155	0.842295	no
gene1056	VC1066	NC_002505.1:1132404-1133148	173.813	67.7689	-1.35884	-5.26465	5e-05	0.000132151	yes
gene1057	VC1067	NC_002505.1:1133234-1135316	86.3241	109.95	0.349019	1.39682	0.01495	0.0261757	yes
gene1058	VC1068	NC_002505.1:1135857-1136199	8.42753	20.6405	1.29229	1.67442	0.0184	0.0315	yes
gene1059	VC1069	NC_002505.1:1136295-1137297	30.532	26.0201	-0.230692	-0.781834	0.17635	0.236384	no
gene1060	VC1070	NC_002505.1:1137310-1137808	31.2103	29.2058	-0.0957651	-0.251456	0.6646	0.72707	no
gene1061	VC1071	NC_002505.1:1137846-1139082	4.80631	6.60863	0.45942	0.981493	0.09095	0.132135	no
gene1062	VC1073	NC_002505.1:1139645-1142912	8.54379	7.48541	-0.190795	-0.652424	0.26125	0.331772	no
gene1063	VC1074	NC_002505.1:1143001-1143832	12.0521	31.7722	1.39848	3.85	5e-05	0.000132151	yes
gene1064	VC1075	NC_002505.1:1144115-1144658	89.6948	16.311	-2.45918	-6.37378	5e-05	0.000132151	yes
gene1065	VC1076	NC_002505.1:1144670-1145995	48.5684	13.743	-1.82132	-1.94136	0.0063	0.0118962	yes
gene1066	VC1077	NC_002505.1:1144670-1145995	213.122	365.567	0.778455	2.73605	5e-05	0.000132151	yes
gene1067	VC1078	NC_002505.1:1146073-1146214	35.5014	54.5201	0.618913	0.368149	0.58345	0.652147	no
gene1068	VC1079	NC_002505.1:1146258-1147248	127.799	248.652	0.960247	3.87486	5e-05	0.000132151	yes
gene1069	VC1080	NC_002505.1:1147493-1148998	420.972	47.8084	-3.13839	-5.11687	5e-05	0.000132151	yes
gene1070	VC1081	NC_002505.1:1147493-1148998	335.156	45.0323	-2.8958	-9.96708	5e-05	0.000132151	yes
gene1071	VC1082	NC_002505.1:1149032-1149979	411.523	46.3963	-3.14889	-6.50951	5e-05	0.000132151	yes
gene1072	VC1083	NC_002505.1:1149032-1149979	386.642	41.9186	-3.20534	-9.43233	5e-05	0.000132151	yes
gene1073	VC1084	NC_002505.1:1149989-1151309	279.467	33.5955	-3.05634	-11.4967	5e-05	0.000132151	yes
gene1074	VC1085	NC_002505.1:1151320-1154235	165.15	27.7681	-2.57228	-6.39637	5e-05	0.000132151	yes
gene1075	VC1086	NC_002505.1:1151320-1154235	199.075	25.9637	-2.93875	-8.53309	5e-05	0.000132151	yes
gene1076	VC1087	NC_002505.1:1154251-1155595	295.305	62.0895	-2.24978	-8.77015	5e-05	0.000132151	yes
gene1077	VC1088	NC_002505.1:1155623-1157228	73.4473	5.2183	-3.81506	-11.0196	5e-05	0.000132151	yes
gene1078	VC1089	NC_002505.1:1157231-1158044	118.54	8.45099	-3.81011	-9.8777	5e-05	0.000132151	yes
gene1079	VC1091	NC_002505.1:1158667-1160299	6691.77	2619.99	-1.35283	-6.21862	5e-05	0.000132151	yes
gene1080	oppB	NC_002505.1:1160447-1161368	687.558	714.353	0.0551571	0.209779	0.71915	0.772908	no
gene1081	VC1093	NC_002505.1:1161381-1162284	606.588	678.699	0.162056	0.615682	0.27825	0.349007	no
gene1082	oppD	NC_002505.1:1162308-1164272	904.531	808.742	-0.16149	-0.429739	0.4541	0.529239	no
gene1083	VC1095	NC_002505.1:1162308-1164272	1010.54	775.034	-0.382797	-1.06887	0.06315	0.0953441	no
gene1084	VC1096	NC_002505.1:1164421-1165369	12.2937	12.255	-0.00454888	-0.0118181	0.977	0.9841	no
gene1085	VC1097	NC_002505.1:1165466-1167611	1504.16	2391.36	0.668868	2.90223	5e-05	0.000132151	yes
gene1086	VC1098	NC_002505.1:1167746-1168943	739.753	1566.57	1.0825	4.21073	5e-05	0.000132151	yes
gene1087	VC1099	NC_002505.1:1169289-1169748	221.832	90.5864	-1.2921	-4.73523	5e-05	0.000132151	yes
gene1088	VC1100	NC_002505.1:1169870-1170281	55.6986	53.4664	-0.0590071	-0.174209	0.75825	0.806921	no
gene1089	VC1101	NC_002505.1:1170718-1171684	247.279	50.4385	-2.29354	-8.79867	5e-05	0.000132151	yes
gene1090	VC1102	NC_002505.1:1171759-1173534	81.2653	21.8152	-1.89731	-4.68436	5e-05	0.000132151	yes
gene1091	VC1103	NC_002505.1:1171759-1173534	85.2834	17.4666	-2.28767	-4.20468	5e-05	0.000132151	yes
gene1092	VC1104	NC_002505.1:1173700-1175170	37.448	41.8213	0.159349	0.614256	0.2747	0.345745	no
gene1093	VC1105	NC_002505.1:1175202-1176174	24.4315	53.9689	1.14339	3.99972	5e-05	0.000132151	yes
gene1094	VC1106	NC_002505.1:1176330-1176960	116.437	169.344	0.540407	2.13629	0.0004	0.000946075	yes
gene1095	lolA	NC_002505.1:1177055-1177652	197.07	266.493	0.435386	1.77117	0.00245	0.00499956	yes
gene1096	VC1108	NC_002505.1:1177676-1179026	109.375	119.013	0.121828	0.49743	0.39015	0.46536	no
gene1097	VC1110	NC_002505.1:1179129-1180437	551.552	584.634	0.084037	0.319618	0.5709	0.641429	no
gene1098	VC1111	NC_002505.1:1180543-1181830	2.43702	4.09202	0.747695	1.23603	0.0345	0.0554979	no
gene1099	VC1112	NC_002505.1:1181956-1185639	3.52038	7.14584	1.02137	0.612985	0.2818	0.352759	no
gene1100	VC1113	NC_002505.1:1181956-1185639	4.83948	6.84497	0.500193	0.356087	0.5358	0.608305	no
gene1101	VC1114	NC_002505.1:1181956-1185639	50.6393	50.6242	-0.000431659	-0.000704871	0.99545	0.996025	no
gene1102	bioD	NC_002505.1:1181956-1185639	204.772	206.958	0.0153235	0.0502776	0.92935	0.948512	no
gene1103	VC1116	NC_002505.1:1185720-1185930	239.516	5.39942	-5.47117	-7.97818	0.00435	0.00849169	yes
gene1104	VC1117	NC_002505.1:1186156-1187020	84.6952	90.4044	0.0941136	0.369584	0.51175	0.585799	no
gene1105	VC1118	NC_002505.1:1187229-1188380	100.637	33.7575	-1.57588	-3.26425	5e-05	0.000132151	yes
gene1106	VC1119	NC_002505.1:1187229-1188380	68.2019	29.1222	-1.22769	-3.41678	5e-05	0.000132151	yes
gene1107	VC1120	NC_002505.1:1188390-1191711	101.628	44.2456	-1.19969	-2.79536	5e-05	0.000132151	yes
gene1108	VC1121	NC_002505.1:1188390-1191711	72.2778	32.781	-1.14069	-1.78064	0.0019	0.00396358	yes
gene1109	VC1122	NC_002505.1:1188390-1191711	109.73	58.2093	-0.914644	-2.32799	5e-05	0.000132151	yes
gene1110	VC1123	NC_002505.1:1191713-1193276	70.0912	44.7613	-0.64698	-1.21555	0.03785	0.0601331	no
gene1111	VC1124	NC_002505.1:1191713-1193276	99.0817	32.9034	-1.59038	-3.16007	5e-05	0.000132151	yes
gene1112	VC1125	NC_002505.1:1191713-1193276	132.607	44.7313	-1.5678	-2.77154	5e-05	0.000132151	yes
gene1113	VC1126	NC_002505.1:1193366-1194737	159.063	410.189	1.36669	5.34295	5e-05	0.000132151	yes
gene1114	VC1127	NC_002505.1:1194794-1195412	125.311	214.785	0.777378	3.09604	5e-05	0.000132151	yes
gene1115	mnmA	NC_002505.1:1195434-1196553	186.73	391.449	1.06787	4.18248	5e-05	0.000132151	yes
gene1116	VC1129	NC_002505.1:1196814-1198119	40.7725	85.6297	1.07051	4.20431	5e-05	0.000132151	yes
gene1117	VC1130	NC_002505.1:1198166-1198580	1745.83	1363.21	-0.356901	-1.36744	0.01915	0.0326068	yes
gene1118	VC1131	NC_002505.1:1199267-1200869	25.9203	28.2874	0.126075	0.467434	0.40865	0.484922	no
gene1119	hisG	NC_002505.1:1201259-1202174	88.4831	91.7267	0.05194	0.206682	0.71995	0.773449	no
gene1120	hisD	NC_002505.1:1202178-1203474	68.0344	69.0649	0.0216886	0.0871801	0.87855	0.908438	no
gene1121	VC1134	NC_002505.1:1203477-1204518	84.7969	86.522	0.0290562	0.116462	0.8384	0.872127	no
gene1122	VC1135	NC_002505.1:1204569-1206254	73.2459	71.464	-0.0355316	-0.108142	0.8483	0.881632	no
gene1123	hisH	NC_002505.1:1204569-1206254	93.5813	107.654	0.202112	0.495331	0.3842	0.460323	no
gene1124	VC1137	NC_002505.1:1206296-1208418	90.8233	95.5513	0.0732133	0.156878	0.7903	0.833858	no
gene1125	VC1138	NC_002505.1:1206296-1208418	68.8328	71.2912	0.0506282	0.0990494	0.86315	0.894918	no
gene1126	VC1139	NC_002505.1:1206296-1208418	151.376	151.971	0.00565792	0.0146088	0.97915	0.985693	no
gene1127	VC1140	NC_002505.1:1208618-1209344	66.3848	67.9256	0.0331009	0.121816	0.8289	0.864061	no
gene1128	VC1141	NC_002505.1:1209651-1211877	656.921	490.846	-0.420449	-1.63286	0.0045	0.00876476	yes
gene1129	VC1142	NC_002505.1:1211975-1212206	598.282	190.869	-1.64824	-5.15735	5e-05	0.000132151	yes
gene1130	clpS	NC_002505.1:1212669-1212990	725.902	474.553	-0.613207	-2.49907	5e-05	0.000132151	yes
gene1131	clpA	NC_002505.1:1213028-1215299	542.348	272.107	-0.995045	-3.81243	5e-05	0.000132151	yes
gene1132	VC1145	NC_002505.1:1215367-1217044	51.2127	75.525	0.560453	2.26939	5e-05	0.000132151	yes
gene1133	grxA	NC_002505.1:1217245-1217509	2254.7	1828.51	-0.302269	-1.23476	0.0367	0.0585207	no
gene1134	VC1147	NC_002505.1:1217796-1219065	157.207	82.9749	-0.921915	-3.73254	5e-05	0.000132151	yes
gene1135	VC1148	NC_002505.1:1219155-1220010	359.081	452.227	0.332738	1.2937	0.02395	0.0400709	yes
gene1136	VC1149	NC_002505.1:1220317-1221964	315.714	340.777	0.110213	0.418178	0.46525	0.539161	no
gene1137	VC1150	NC_002505.1:1222073-1222583	353.73	261.28	-0.437051	-1.77392	0.00235	0.00480682	yes
gene1138	VC1151	NC_002505.1:1222771-1223677	53.0717	47.9575	-0.146188	-0.538553	0.34545	0.420437	no
gene1139	VC1152	NC_002505.1:1223697-1224633	204	199.7	-0.0307333	-0.12488	0.8297	0.864635	no
gene1140	VC1153	NC_002505.1:1224974-1225583	258.072	315.879	0.291599	1.18986	0.03855	0.0611051	no
gene1141	VC1154	NC_002505.1:1225678-1226227	483.323	674.899	0.481685	1.91238	0.00095	0.00209532	yes
gene1142	VC1155	NC_002505.1:1226417-1228866	127.563	87.9955	-0.535704	-0.885596	0.12405	0.17381	no
gene1143	VC1156	NC_002505.1:1226417-1228866	107.136	82.564	-0.375856	-1.33519	0.01895	0.0322821	yes
gene1144	VC1158	NC_002505.1:1229088-1230354	711.979	816.466	0.197558	0.755407	0.18895	0.251136	no
gene1145	VC1159	NC_002505.1:1230430-1231570	346.336	284.508	-0.283704	-1.09245	0.0582	0.0889167	no
gene1146	VC1160	NC_002505.1:1231650-1234148	214.097	414.561	0.953318	2.35386	0.0001	0.000255155	yes
gene1147	VC1161	NC_002505.1:1231650-1234148	163.713	344.899	1.07501	3.0511	5e-05	0.000132151	yes
gene1148	VC1162	NC_002505.1:1234156-1234894	157.516	352.38	1.16163	4.65013	5e-05	0.000132151	yes
gene1149	VC1163	NC_002505.1:1235013-1235985	41.5158	82.4107	0.989172	3.73038	5e-05	0.000132151	yes
gene1150	VC1164	NC_002505.1:1236096-1236837	32.9638	90.8496	1.4626	5.19427	5e-05	0.000132151	yes
gene1151	VC1165	NC_002505.1:1236962-1237832	31.2289	36.0564	0.207374	0.694712	0.22855	0.296047	no
gene1152	aspS	NC_002505.1:1238123-1239899	967.121	743.17	-0.380004	-1.48836	0.01005	0.0182799	yes
gene1153	VC1167	NC_002505.1:1239995-1240574	62.4565	75.4314	0.272312	0.953638	0.10355	0.148142	no
gene1154	VC1168	NC_002505.1:1240675-1241932	7.00554	9.84286	0.490582	1.2365	0.035	0.0562239	no
gene1155	trpA	NC_002505.1:1242247-1244244	132.742	113.78	-0.222379	-0.510177	0.3768	0.453653	no
gene1156	VC1170	NC_002505.1:1242247-1244244	154.289	123.629	-0.319611	-1.00636	0.0812	0.119219	no
gene1157	trpC	NC_002505.1:1244284-1245694	61.3781	63.5697	0.0506144	0.202626	0.72245	0.775252	no
gene1158	trpD	NC_002505.1:1245699-1246698	28.0854	21.7622	-0.367999	-1.19974	0.0398	0.0629138	no
gene1159	VC1173	NC_002505.1:1246718-1248898	5.3235	4.5893	-0.2141	-0.251504	0.67485	0.736026	no
gene1160	VC1174	NC_002505.1:1246718-1248898	3.85151	4.47171	0.215403	0.428339	0.45545	0.529753	no
gene1161	VC1177	NC_002505.1:1249233-1250106	142.152	130.934	-0.118596	-0.481067	0.3996	0.474996	no
gene1162	VC1178	NC_002505.1:1250108-1250729	314.771	319.225	0.0202725	0.0825684	0.88505	0.914068	no
gene1163	VC1179	NC_002505.1:1250861-1251827	235.834	387.48	0.716349	2.82291	5e-05	0.000132151	yes
gene1164	VC1180	NC_002505.1:1251994-1255496	124.894	96.6105	-0.37045	-0.987078	0.0873	0.127259	no
gene1165	VC1181	NC_002505.1:1251994-1255496	106.54	106.23	-0.00421003	-0.0112114	0.9837	0.988263	no
gene1166	VC1182	NC_002505.1:1255615-1256572	262	566.43	1.11233	4.30047	5e-05	0.000132151	yes
gene1167	VC1183	NC_002505.1:1257046-1258931	222.606	42.0563	-2.4041	-5.12206	5e-05	0.000132151	yes
gene1168	VC1184	NC_002505.1:1257046-1258931	177.736	37.4429	-2.24697	-6.72163	5e-05	0.000132151	yes
gene1169	VC1185	NC_002505.1:1259188-1260520	29.5131	74.7335	1.3404	5.12304	5e-05	0.000132151	yes
gene1170	VC1186	NC_002505.1:1260620-1261726	72.3429	137.583	0.927376	3.09282	5e-05	0.000132151	yes
gene1171	VC1187	NC_002505.1:1260620-1261726	69.3514	93.9855	0.438513	0.636949	0.2602	0.330738	no
gene1172	VC1188	NC_002505.1:1261729-1263418	298.865	502.475	0.749558	2.85058	5e-05	0.000132151	yes
gene1173	VC1189	NC_002505.1:1263811-1264234	598.63	589.13	-0.0230789	-0.0937822	0.87375	0.904284	no
gene1174	hemH	NC_002505.1:1264435-1265542	48.8603	59.7177	0.289498	1.11176	0.05175	0.0798369	no
gene1175	VC1191	NC_002505.1:1265707-1266106	111.63	60.9302	-0.873501	-2.79214	5e-05	0.000132151	yes
gene1176	VC1193	NC_002505.1:1266397-1266595	100.063	94.4101	-0.0838985	-0.153234	0.7938	0.835769	no
gene1177	VC1194	NC_002505.1:1266730-1267783	44.7877	62.9306	0.49066	1.8558	0.00105	0.00230123	yes
gene1178	VC1195	NC_002505.1:1267847-1268519	71.1399	242.693	1.7704	6.84636	5e-05	0.000132151	yes
gene1179	VC1196	NC_002505.1:1268618-1269308	80.3171	240.138	1.58009	6.17459	5e-05	0.000132151	yes
gene1180	VC1197	NC_002505.1:1269432-1270128	418.122	275.706	-0.600791	-2.40828	5e-05	0.000132151	yes
gene1181	VC1198	NC_002505.1:1270298-1273364	152.76	108.726	-0.490579	-1.87354	0.0012	0.00260363	yes
gene1182	VC1199	NC_002505.1:1273413-1273881	35.6883	29.1383	-0.292537	-0.760874	0.1957	0.257833	no
gene1183	VC1200	NC_002505.1:1274130-1275342	66.4941	57.486	-0.210014	-0.830895	0.1467	0.20153	no
gene1184	VC1201	NC_002505.1:1275416-1276142	232.272	482.324	1.05419	4.17995	5e-05	0.000132151	yes
gene1185	hutH	NC_002505.1:1276290-1277826	28.8484	7.83966	-1.87963	-5.78437	5e-05	0.000132151	yes
gene1186	VC1203	NC_002505.1:1277837-1279535	31.5072	10.6198	-1.56892	-5.3311	5e-05	0.000132151	yes
gene1187	VC1204	NC_002505.1:1279553-1281762	12.0789	4.84063	-1.31922	-2.34012	0.00035	0.000835803	yes
gene1188	VC1205	NC_002505.1:1279553-1281762	8.78855	4.21552	-1.05991	-1.89317	0.00225	0.00462411	yes
gene1189	VC1206	NC_002505.1:1281865-1282576	130.347	14.8455	-3.13426	-9.16061	5e-05	0.000132151	yes
gene1190	VC1207	NC_002505.1:1282692-1283640	160.124	46.3137	-1.78968	-6.90185	5e-05	0.000132151	yes
gene1191	VC1208	NC_002505.1:1283778-1284099	597.147	1019.43	0.771602	3.14153	5e-05	0.000132151	yes
gene1192	VC1209	NC_002505.1:1284103-1284670	453.447	1122.86	1.30817	5.12306	5e-05	0.000132151	yes
gene1193	VC1210	NC_002505.1:1284861-1285656	60.9352	78.5426	0.3662	1.37708	0.0169	0.0292062	yes
gene1194	VC1211	NC_002505.1:1285749-1290199	18.3024	13.3327	-0.457066	-0.977471	0.0901	0.13101	no
gene1195	VC1212	NC_002505.1:1285749-1290199	26.8335	36.2713	0.434792	1.42864	0.01425	0.0251023	yes
gene1196	sirA	NC_002505.1:1290574-1293051	346.058	473.714	0.453001	1.21366	0.0359	0.0574301	no
gene1197	uvrC	NC_002505.1:1290574-1293051	84.3262	155.418	0.882106	2.34162	0.00015	0.00037446	yes
gene1198	VC1215	NC_002505.1:1293098-1293656	131.763	239.928	0.864662	3.4295	5e-05	0.000132151	yes
gene1199	tRNA-Cys-1	NC_002505.1:1293913-1293987	0	0	0	0	1	1	no
gene1200	tRNA-Gly-1	NC_002505.1:1293989-1294065	0	0	0	0	1	1	no
gene1201	tRNA-Leu-1	NC_002505.1:1294129-1294216	0	0	0	0	1	1	no
gene1202	tRNA-Gly-2	NC_002505.1:1294226-1294302	0	534.533	inf	0	1	1	no
gene1203	VC1216	NC_002505.1:1294548-1296149	142.261	75.6881	-0.910398	-3.49219	5e-05	0.000132151	yes
gene1204	VC1217	NC_002505.1:1294548-1296149	25.1173	36.0879	0.522834	0.569915	0.30005	0.372509	no
gene1205	pheS	NC_002505.1:1296439-1297423	180.421	307.753	0.770405	3.05754	5e-05	0.000132151	yes
gene1206	pheT	NC_002505.1:1297449-1299837	303.708	400.261	0.398257	1.52053	0.00785	0.0146081	yes
gene1207	ihfA	NC_002505.1:1300275-1301480	1533.6	411.643	-1.89746	-5.74965	5e-05	0.000132151	yes
gene1208	VC1223	NC_002505.1:1300275-1301480	35.5304	24.8786	-0.514152	-0.205886	0.7471	0.797751	no
gene1209	VC1224	NC_002505.1:1300275-1301480	97.1496	61.967	-0.648709	-1.1812	0.04445	0.0695347	no
gene1210	VC1226	NC_002505.1:1301948-1303879	26.1082	40.9297	0.648648	1.44045	0.01475	0.0258778	yes
gene1211	VC1227	NC_002505.1:1301948-1303879	0	0	0	0	1	1	no
gene1212	purT	NC_002505.1:1301948-1303879	16.187	35.0396	1.11415	3.08046	5e-05	0.000132151	yes
gene1213	VC1229	NC_002505.1:1304026-1304902	2.69376	7.15232	1.40879	2.12521	0.0013	0.00279089	yes
gene1214	VC1231	NC_002505.1:1305060-1305948	630.858	1584.02	1.32821	5.08934	5e-05	0.000132151	yes
gene1215	VC1232	NC_002505.1:1306117-1307172	39.1681	48.3218	0.302996	0.702565	0.22945	0.296991	no
gene1216	VC1233	NC_002505.1:1306117-1307172	66.7312	97.6524	0.549295	1.13065	0.05055	0.0781945	no
gene1217	sbcB	NC_002505.1:1307188-1308613	65.6709	124.579	0.923733	3.73065	5e-05	0.000132151	yes
gene1218	VC1235	NC_002505.1:1308758-1310174	27.5574	444.972	4.0132	14.3099	5e-05	0.000132151	yes
gene1219	VC1236	NC_002505.1:1310477-1310924	28.1074	19.133	-0.554889	-1.22436	0.04005	0.0631936	no
gene1220	cobT	NC_002505.1:1311450-1313345	60.6989	113.802	0.906789	3.07172	5e-05	0.000132151	yes
gene1221	cobS	NC_002505.1:1311450-1313345	39.5682	71.7573	0.858785	1.87089	0.0011	0.00240322	yes
gene1222	cobU	NC_002505.1:1313353-1313893	71.4227	117.503	0.718239	2.59493	0.00015	0.00037446	yes
gene1223	VC1240	NC_002505.1:1313899-1314502	76.1038	127.172	0.740743	2.76467	5e-05	0.000132151	yes
gene1224	VC1242	NC_002505.1:1314817-1315846	253.121	205.297	-0.302111	-1.20827	0.0365	0.0582554	no
gene1225	VC1244	NC_002505.1:1315914-1317664	28.0876	33.7433	0.264668	0.672202	0.2409	0.309499	no
gene1226	VC1245	NC_002505.1:1315914-1317664	47.5805	54.4851	0.195491	0.526689	0.35755	0.43364	no
gene1227	VC1246	NC_002505.1:1318048-1318624	77.1793	207.18	1.4246	5.37249	5e-05	0.000132151	yes
gene1228	VC1247	NC_002505.1:1318802-1319198	1299.79	1190.61	-0.126569	-0.492496	0.38875	0.464468	no
gene1229	VC1248	NC_002505.1:1319245-1320856	267.835	7.27805	-5.20165	-16.0819	5e-05	0.000132151	yes
gene1230	VC1249	NC_002505.1:1321086-1321599	196.744	69.2459	-1.50652	-5.48708	5e-05	0.000132151	yes
gene1231	VC1250	NC_002505.1:1321864-1322764	260.727	367.773	0.496275	1.96408	0.0007	0.00158737	yes
gene1232	VC1252	NC_002505.1:1322927-1324175	147.876	70.8221	-1.06211	-4.27384	5e-05	0.000132151	yes
gene1233	VC1253	NC_002505.1:1324347-1324776	19.6987	37.9491	0.945969	2.13771	0.00065	0.00148565	yes
gene1234	VC1254	NC_002505.1:1324876-1326288	330.601	639.669	0.952234	0.926705	0.1119	0.157936	no
gene1235	nrdB	NC_002505.1:1324876-1326288	508.489	1033.97	1.02391	3.77355	5e-05	0.000132151	yes
gene1236	VC1256	NC_002505.1:1326383-1328669	398.828	1074.25	1.42949	5.6478	5e-05	0.000132151	yes
gene1237	VC1257	NC_002505.1:1329117-1329855	135.199	176.576	0.385205	1.56015	0.00585	0.0111314	yes
gene1238	VC1258	NC_002505.1:1330206-1332891	746.029	1018.95	0.449783	1.83884	0.0015	0.00319453	yes
gene1239	VC1259	NC_002505.1:1333103-1334102	24.7942	36.9213	0.574453	1.97533	0.00085	0.00189162	yes
gene1240	VC1260	NC_002505.1:1334128-1335028	46.6094	22.4565	-1.05349	-3.57551	5e-05	0.000132151	yes
gene1241	VC1261	NC_002505.1:1335278-1336493	40.4025	22.5237	-0.843	-2.99822	5e-05	0.000132151	yes
gene1242	VC1262	NC_002505.1:1336675-1336852	659.574	480.316	-0.457552	-1.35917	0.01635	0.0283405	yes
gene1243	ribA	NC_002505.1:1337022-1337673	149.11	188.631	0.33919	1.36096	0.0167	0.028875	yes
gene1244	VC1264	NC_002505.1:1337808-1339116	34.6678	36.2902	0.0659836	0.245059	0.66875	0.730523	no
gene1245	VC1265	NC_002505.1:1339322-1340708	17.5382	17.0252	-0.0428343	-0.139997	0.80995	0.848449	no
gene1246	VC1266	NC_002505.1:1340717-1342788	25.3692	25.2802	-0.00507098	-0.0122383	0.98945	0.992314	no
gene1247	VC1267	NC_002505.1:1340717-1342788	17.6932	18.0047	0.0251774	0.0506413	0.9292	0.948512	no
gene1248	VC1268	NC_002505.1:1343034-1344609	28.5989	38.3145	0.421931	1.60557	0.0053	0.0101517	yes
gene1249	VC1269	NC_002505.1:1344754-1345303	118.654	137.634	0.214078	0.817956	0.15445	0.210531	no
gene1250	VC1270	NC_002505.1:1345366-1346733	112.443	169.901	0.5955	2.30199	0.0001	0.000255155	yes
gene1251	VC1271	NC_002505.1:1345366-1346733	7.75897	6.44456	-0.267784	-0.218766	0.7066	0.762257	no
gene1252	VC1272	NC_002505.1:1346836-1347262	12.9635	38.4935	1.57016	3.10347	5e-05	0.000132151	yes
gene1253	VC1273	NC_002505.1:1347623-1348742	1.73968	2.14788	0.304096	0	1	1	no
gene1254	VC1274	NC_002505.1:1348843-1349377	29.8199	14.1983	-1.07056	-2.43772	0.00025	0.000610035	yes
gene1255	VC1275	NC_002505.1:1349386-1350670	29.8136	11.1543	-1.41837	-4.5062	5e-05	0.000132151	yes
gene1256	VC1276	NC_002505.1:1350776-1352763	17.1894	21.5787	0.328082	0.872927	0.12605	0.176185	no
gene1257	VC1277	NC_002505.1:1350776-1352763	37.086	31.2621	-0.246457	-0.555072	0.3373	0.412401	no
gene1258	VC1278	NC_002505.1:1352764-1353244	27.9015	161.618	2.53417	7.56391	5e-05	0.000132151	yes
gene1259	VC1279	NC_002505.1:1353600-1355223	22.2007	116.032	2.38585	9.03942	5e-05	0.000132151	yes
gene1260	VC1280	NC_002505.1:1355387-1356683	19.2696	11.4066	-0.756463	-2.34574	5e-05	0.000132151	yes
gene1261	VC1281	NC_002505.1:1356925-1357231	34.9507	7.80864	-2.16218	-2.34605	0.00125	0.00270197	yes
gene1262	VC1282	NC_002505.1:1357309-1358650	13.9001	8.6241	-0.688648	-1.98471	0.00075	0.001693	yes
gene1263	VC1283	NC_002505.1:1358696-1360336	17.6697	13.5088	-0.387379	-0.361862	0.53075	0.603759	no
gene1264	VC1284	NC_002505.1:1358696-1360336	22.7219	14.933	-0.605577	-1.91139	0.0013	0.00279089	yes
gene1265	VC1285	NC_002505.1:1360358-1361117	63.7444	50.0344	-0.349377	-1.26096	0.02725	0.0450483	yes
gene1266	VC1286	NC_002505.1:1361217-1362240	55.5524	59.0155	0.0872448	0.334132	0.5584	0.629426	no
gene1267	VC1287	NC_002505.1:1362385-1364551	185.783	179.819	-0.0470681	-0.179114	0.7512	0.801635	no
gene1268	mdoG	NC_002505.1:1364569-1366207	426.999	329.394	-0.374421	-1.42208	0.01425	0.0251023	yes
gene1269	VC1289	NC_002505.1:1366599-1368495	116.843	273.802	1.22856	4.78335	5e-05	0.000132151	yes
gene1270	VC1290	NC_002505.1:1368633-1371254	41.1904	48.2769	0.229023	0.293512	0.61115	0.678512	no
gene1271	VC1291	NC_002505.1:1368633-1371254	91.6585	120.257	0.391778	1.46576	0.0113	0.02034	yes
gene1272	VC1293	NC_002505.1:1371534-1372725	571.522	364.24	-0.64992	-2.4709	5e-05	0.000132151	yes
gene1273	VC1294	NC_002505.1:1372936-1374572	4.89469	0	#NAME?	0	1	1	no
gene1274	VC1295	NC_002505.1:1372936-1374572	8.03803	1.91902	-2.06647	-3.78877	5e-05	0.000132151	yes
gene1275	VC1296	NC_002505.1:1375080-1375929	33.9472	34.8727	0.0388083	0.131201	0.8239	0.860402	no
gene1276	asnC	NC_002505.1:1375994-1377395	778.421	939.84	0.271864	1.0482	0.06455	0.0972037	no
gene1277	VC1298	NC_002505.1:1377541-1379173	110.284	24.8068	-2.15241	-8.27119	5e-05	0.000132151	yes
gene1278	VC1299	NC_002505.1:1379570-1379939	64.4885	118.847	0.88199	2.77465	5e-05	0.000132151	yes
gene1279	VC1300	NC_002505.1:1380027-1381389	27.1154	55.8524	1.04251	3.93232	5e-05	0.000132151	yes
gene1280	VC1301	NC_002505.1:1381481-1382735	8.99567	27.8449	1.63011	4.86944	5e-05	0.000132151	yes
gene1281	VC1302	NC_002505.1:1383033-1383648	40.4116	31.1584	-0.37515	-1.17085	0.04225	0.0663026	no
gene1282	VC1303	NC_002505.1:1383844-1385221	81.0561	83.8171	0.0483253	0.196591	0.7287	0.781233	no
gene1283	VC1304	NC_002505.1:1385396-1386914	1294.79	570.094	-1.18344	-4.61275	5e-05	0.000132151	yes
gene1284	VC1305	NC_002505.1:1387062-1387248	533.189	435.33	-0.292538	-0.921324	0.1192	0.167489	no
gene1285	VC1306	NC_002505.1:1387472-1389861	123.591	104.096	-0.247655	-0.778916	0.1746	0.234674	no
gene1286	VC1307	NC_002505.1:1387472-1389861	109.775	82.4472	-0.413006	-1.00003	0.08075	0.11871	no
gene1287	VC1308	NC_002505.1:1389974-1392091	205.386	204.203	-0.00833435	-0.0289303	0.9616	0.973683	no
gene1288	VC1309	NC_002505.1:1389974-1392091	160.354	127.85	-0.326806	-0.500534	0.3857	0.4618	no
gene1289	VC1310	NC_002505.1:1392185-1392659	298.564	253.958	-0.233454	-0.940884	0.10395	0.148653	no
gene1290	VC1311	NC_002505.1:1392726-1393605	27.4073	27.7532	0.0180932	0.0598282	0.9218	0.94275	no
gene1291	alr	NC_002505.1:1393725-1394949	27.7697	38.1516	0.458231	1.65601	0.00365	0.00723941	yes
gene1292	VC1313	NC_002505.1:1395060-1396692	26.852	37.5229	0.482743	1.83352	0.0023	0.00471289	yes
gene1293	VC1314	NC_002505.1:1397025-1398489	63.9472	38.398	-0.73585	-2.8823	5e-05	0.000132151	yes
gene1294	VC1315	NC_002505.1:1398498-1400293	91.8373	54.3508	-0.756778	-2.60671	5e-05	0.000132151	yes
gene1295	VC1316	NC_002505.1:1398498-1400293	110.29	60.5293	-0.865601	-1.5006	0.0103	0.0186856	yes
gene1296	VC1317	NC_002505.1:1400320-1401241	15.6833	93.6044	2.57735	8.37329	5e-05	0.000132151	yes
gene1297	VC1318	NC_002505.1:1401338-1402112	336.814	851.065	1.33732	5.18286	5e-05	0.000132151	yes
gene1298	VC1319	NC_002505.1:1402324-1403647	24.7264	34.7669	0.491664	1.76555	0.00225	0.00462411	yes
gene1299	VC1320	NC_002505.1:1403672-1404377	38.0964	56.7623	0.575278	1.97536	0.0008	0.00179417	yes
gene1300	VC1321	NC_002505.1:1404752-1407824	204.668	270.624	0.403006	1.53511	0.0069	0.0129585	yes
gene1301	VC1322	NC_002505.1:1407904-1408581	42.5988	8.75812	-2.28212	-1.30079	0.095	0.1375	no
gene1302	VC1323	NC_002505.1:1407904-1408581	85.6302	19.7519	-2.11613	-5.31363	5e-05	0.000132151	yes
gene1303	VC1325	NC_002505.1:1409079-1410054	126.535	19.2252	-2.71847	-9.5049	5e-05	0.000132151	yes
gene1304	VC1327	NC_002505.1:1410223-1411768	24.504	7.06246	-1.79477	-5.38079	5e-05	0.000132151	yes
gene1305	mglC	NC_002505.1:1411772-1412786	8.87529	3.93746	-1.17253	-2.2442	0.00065	0.00148565	yes
gene1306	VC1329	NC_002505.1:1413195-1413834	1.5064	2.67046	0.825987	0.645537	0.3361	0.411285	no
gene1307	VC1330	NC_002505.1:1414154-1414982	5.2948	6.32144	0.255676	0.449887	0.42805	0.504487	no
gene1308	VC1332	NC_002505.1:1415132-1416662	3.20178	2.36253	-0.438541	-0.755993	0.1926	0.254329	no
gene1309	VC1333	NC_002505.1:1416671-1417223	3.11144	3.33513	0.10016	0.0923394	0.8915	0.917721	no
gene1310	VC1334	NC_002505.1:1417420-1418392	5.77767	3.82025	-0.59682	-1.02802	0.0737	0.109507	no
gene1311	VC1335	NC_002505.1:1419021-1420636	10.0749	22.2684	1.14424	2.00237	0.001	0.0022	yes
gene1312	prpB	NC_002505.1:1419021-1420636	15.8739	18.0784	0.187608	0.439288	0.44325	0.520102	no
gene1313	VC1337	NC_002505.1:1420811-1421945	12.2557	13.6592	0.156421	0.451931	0.4299	0.506151	no
gene1314	VC1338	NC_002505.1:1422040-1424647	12.2172	9.98869	-0.290547	-1.0077	0.0847	0.123781	no
gene1315	VC1339	NC_002505.1:1424655-1427740	13.6243	10.0568	-0.438009	-0.835243	0.14485	0.199406	no
gene1316	VC1340	NC_002505.1:1424655-1427740	13.3702	10.936	-0.289943	-0.773673	0.17635	0.236384	no
gene1317	VC1341	NC_002505.1:1427913-1428390	95.4436	163.338	0.775142	2.84037	5e-05	0.000132151	yes
gene1318	VC1342	NC_002505.1:1428470-1429868	33.0666	49.0713	0.569506	2.17812	0.00025	0.000610035	yes
gene1319	VC1343	NC_002505.1:1429933-1431040	94.7129	282.542	1.57683	6.22491	5e-05	0.000132151	yes
gene1320	VC1344	NC_002505.1:1431463-1433702	36.7895	17.184	-1.09823	-2.90566	5e-05	0.000132151	yes
gene1321	VC1345	NC_002505.1:1431463-1433702	30.7056	14.9463	-1.03872	-2.58568	5e-05	0.000132151	yes
gene1322	VC1346	NC_002505.1:1433708-1436493	41.6993	18.514	-1.17141	-2.43233	5e-05	0.000132151	yes
gene1323	VC1347	NC_002505.1:1433708-1436493	56.2233	35.8509	-0.649161	-1.27012	0.03405	0.0548759	no
gene1324	VC1348	NC_002505.1:1433708-1436493	70.0971	9.27312	-2.91823	-5.64884	5e-05	0.000132151	yes
gene1325	VC1349	NC_002505.1:1436614-1440610	68.926	19.7238	-1.80511	-7.12676	5e-05	0.000132151	yes
gene1326	VC1350	NC_002505.1:1440715-1441189	163.491	93.5472	-0.805446	-2.96117	5e-05	0.000132151	yes
gene1327	VC1353	NC_002505.1:1441839-1444770	44.8338	22.9074	-0.968775	-3.88321	5e-05	0.000132151	yes
gene1328	VC1354	NC_002505.1:1444811-1446005	28.86	113.137	1.97092	7.46352	5e-05	0.000132151	yes
gene1329	VC1355	NC_002505.1:1446241-1446526	54.3077	33.2794	-0.706525	-1.3822	0.0201	0.0341237	yes
gene1330	VC1356	NC_002505.1:1446591-1446921	24.3281	47.2241	0.956901	1.93198	0.0017	0.00357433	yes
gene1331	VC1358	NC_002505.1:1447034-1447706	574.399	392.066	-0.550956	-2.1526	0.0002	0.000491838	yes
gene1332	VC1359	NC_002505.1:1447950-1448706	356.429	18.703	-4.25227	-13.4473	5e-05	0.000132151	yes
gene1333	VC1360	NC_002505.1:1448728-1449826	171.146	7.82895	-4.45027	-12.6638	5e-05	0.000132151	yes
gene1334	VC1361	NC_002505.1:1449828-1451034	245.728	6.30957	-5.28337	-14.3947	5e-05	0.000132151	yes
gene1335	VC1362	NC_002505.1:1451159-1452188	2051.95	27.6443	-6.21387	-22.7322	5e-05	0.000132151	yes
gene1336	VC1363	NC_002505.1:1452642-1453581	56.1018	71.5279	0.350459	1.34064	0.01895	0.0322821	yes
gene1337	VC1364	NC_002505.1:1453646-1454468	174.871	220.451	0.334169	1.36233	0.02035	0.0344974	yes
gene1338	VC1365	NC_002505.1:1454743-1455481	47.468	132.222	1.47794	5.50263	5e-05	0.000132151	yes
gene1339	VC1366	NC_002505.1:1455493-1458164	51.8326	121.978	1.23468	1.906	0.00105	0.00230123	yes
gene1340	VC1367	NC_002505.1:1455493-1458164	77.006	167.57	1.12172	4.00902	5e-05	0.000132151	yes
gene1341	VC1368	NC_002505.1:1458334-1458583	676.561	164.877	-2.03683	-6.80445	5e-05	0.000132151	yes
gene1342	VC1369	NC_002505.1:1458739-1461084	43.4559	4.86802	-3.15815	-3.90983	5e-05	0.000132151	yes
gene1343	VC1370	NC_002505.1:1458739-1461084	45.3016	3.86582	-3.55072	-4.8291	5e-05	0.000132151	yes
gene1344	VC1371	NC_002505.1:1461134-1461815	67.0328	67.5561	0.0112188	0.0404157	0.94245	0.959621	no
gene1345	VC1372	NC_002505.1:1462188-1463367	72.2917	44.3582	-0.70463	-2.73106	5e-05	0.000132151	yes
gene1346	VC1373	NC_002505.1:1463478-1466325	16.6667	46.8782	1.49195	5.85661	5e-05	0.000132151	yes
gene1347	VC1374	NC_002505.1:1466366-1468894	34.1914	100.054	1.54908	5.60412	5e-05	0.000132151	yes
gene1348	VC1375	NC_002505.1:1466366-1468894	24.0652	88.6501	1.88118	3.00676	5e-05	0.000132151	yes
gene1349	VC1376	NC_002505.1:1469401-1470967	33.7239	22.144	-0.606855	-2.23437	0.0001	0.000255155	yes
gene1350	VC1377	NC_002505.1:1471031-1471562	30.8181	62.2328	1.0139	3.03973	5e-05	0.000132151	yes
gene1351	VC1379	NC_002505.1:1471847-1472312	41.2303	30.9781	-0.412458	-1.11033	0.0527	0.0810859	no
gene1352	VC1380	NC_002505.1:1472358-1472709	68.725	63.8685	-0.10573	-0.3011	0.59905	0.666787	no
gene1353	VC1382	NC_002505.1:1472997-1476840	81.4759	145.587	0.837433	3.20908	5e-05	0.000132151	yes
gene1354	VC1384	NC_002505.1:1476979-1477462	791.655	856.327	0.11329	0.442146	0.4419	0.519045	no
gene1355	VC1386	NC_002505.1:1477678-1479031	7.40319	17.7068	1.25808	3.5772	5e-05	0.000132151	yes
gene1356	lplA	NC_002505.1:1479155-1480172	31.0415	88.3961	1.50979	5.58179	5e-05	0.000132151	yes
gene1357	VC1389	NC_002505.1:1480407-1481515	0	2.69186	inf	0	1	1	no
gene1358	VC1390	NC_002505.1:1480407-1481515	5.8029	7.79024	0.424895	0.856783	0.13015	0.181404	no
gene1359	VC1391	NC_002505.1:1481601-1483008	22.543	159.822	2.82572	10.5226	5e-05	0.000132151	yes
gene1360	VC1392	NC_002505.1:1483163-1484678	18.5662	98.0109	2.40026	8.91417	5e-05	0.000132151	yes
gene1361	VC1393	NC_002505.1:1484823-1485138	45.146	83.2894	0.883534	2.21451	0.0005	0.00116275	yes
gene1362	VC1394	NC_002505.1:1485192-1486428	215.966	16.9321	-3.67297	-13.0144	5e-05	0.000132151	yes
gene1363	VC1395	NC_002505.1:1486435-1490555	335.77	25.5353	-3.71691	-4.65346	5e-05	0.000132151	yes
gene1364	VC1396	NC_002505.1:1486435-1490555	277.756	13.3698	-4.37676	-3.22219	0.01635	0.0283405	yes
gene1365	VC1397	NC_002505.1:1486435-1490555	190.936	12.3717	-3.94798	-11.5903	5e-05	0.000132151	yes
gene1366	VC1398	NC_002505.1:1486435-1490555	179.399	6.59559	-4.76553	-3.57322	0.0003	0.000722377	yes
gene1367	VC1399	NC_002505.1:1486435-1490555	203.311	10.7141	-4.2461	-6.6657	5e-05	0.000132151	yes
gene1368	VC1400	NC_002505.1:1490565-1492285	256.342	15.9233	-4.00886	-7.98622	5e-05	0.000132151	yes
gene1369	VC1401	NC_002505.1:1490565-1492285	313.458	16.9474	-4.20913	-12.3185	5e-05	0.000132151	yes
gene1370	VC1402	NC_002505.1:1492305-1493868	412.311	19.0542	-4.43556	-16.0295	5e-05	0.000132151	yes
gene1371	VC1403	NC_002505.1:1493880-1495806	373.231	14.2286	-4.7132	-16.9258	5e-05	0.000132151	yes
gene1372	VC1405	NC_002505.1:1496397-1498089	35.6701	10.7716	-1.72748	-6.04185	5e-05	0.000132151	yes
gene1373	VC1406	NC_002505.1:1498167-1499484	130.293	33.8169	-1.94594	-7.53607	5e-05	0.000132151	yes
gene1374	VC1407	NC_002505.1:1499665-1500859	81.1016	92.1615	0.184433	0.746928	0.18965	0.25162	no
gene1375	VC1408	NC_002505.1:1500917-1501520	22.7293	41.1989	0.858053	2.45239	0.00015	0.00037446	yes
gene1376	VC1409	NC_002505.1:1501626-1504282	31.6845	27.668	-0.195558	-0.549208	0.33685	0.411996	no
gene1377	VC1410	NC_002505.1:1501626-1504282	37.9364	27.9886	-0.438744	-1.15548	0.04655	0.0723624	no
gene1378	VC1411	NC_002505.1:1504291-1505827	35.5273	27.4466	-0.372303	-1.3968	0.01525	0.0266875	yes
gene1379	VC1413	NC_002505.1:1505901-1507638	62.3828	32.3432	-0.947685	-3.73587	5e-05	0.000132151	yes
gene1380	VC1414	NC_002505.1:1507859-1509434	180.83	260.743	0.527998	2.03945	0.0004	0.000946075	yes
gene1381	VC1415	NC_002505.1:1509631-1510150	5.70594	5.36484	-0.0889297	-0.113873	0.8281	0.863487	no
gene1382	VC1416	NC_002505.1:1510277-1514608	6.24254	5.26078	-0.246857	-0.5857	0.30875	0.382078	no
gene1383	VC1417	NC_002505.1:1510277-1514608	23.1121	14.6932	-0.653496	-1.10626	0.0643	0.0968693	no
gene1384	VC1418	NC_002505.1:1514610-1517276	29.1555	22.0176	-0.405113	-1.39196	0.0159	0.0276713	yes
gene1385	VC1419	NC_002505.1:1514610-1517276	21.8599	12.8958	-0.761387	-1.07301	0.06485	0.0975707	no
gene1386	VC1420	NC_002505.1:1517420-1518158	6.79674	4.82485	-0.49436	-0.791269	0.1643	0.222209	no
gene1387	VC1421	NC_002505.1:1518245-1518884	70.7241	81.7922	0.209761	0.766298	0.1838	0.24511	no
gene1388	VC1422	NC_002505.1:1518956-1520333	10.2071	20.6062	1.0135	3.15785	5e-05	0.000132151	yes
gene1389	VC1422a	NC_002505.1:1520835-1520994	464.219	784.775	0.757474	2.0671	0.00085	0.00189162	yes
gene1390	VC1423	NC_002505.1:1521010-1521745	177.462	226.301	0.350728	1.43348	0.0125	0.0222916	yes
gene1391	VC1424	NC_002505.1:1521891-1522929	181.66	289.926	0.674447	2.68412	5e-05	0.000132151	yes
gene1392	VC1425	NC_002505.1:1523040-1524072	230.701	348.998	0.597196	2.34459	5e-05	0.000132151	yes
gene1393	potC	NC_002505.1:1524174-1526919	138.394	269.211	0.959957	1.56583	0.0078	0.0145385	yes
gene1394	potB	NC_002505.1:1524174-1526919	141.722	399.014	1.49338	2.90333	5e-05	0.000132151	yes
gene1395	potA	NC_002505.1:1524174-1526919	207.547	540.762	1.38156	3.71128	5e-05	0.000132151	yes
gene1396	VC1429	NC_002505.1:1527204-1528843	87.2211	87.427	0.00340139	0.00794545	0.9888	0.991949	no
gene1397	VC1430	NC_002505.1:1527204-1528843	109.825	116.769	0.0884502	0.233198	0.69125	0.75037	no
gene1398	VC1431	NC_002505.1:1528844-1529504	78.6268	93.2056	0.245396	0.91973	0.1075	0.152847	no
gene1399	VC1432	NC_002505.1:1529580-1530513	25.4342	89.5246	1.81551	6.56859	5e-05	0.000132151	yes
gene1400	VC1433	NC_002505.1:1530638-1531586	421.562	303.303	-0.474985	-1.84418	0.00125	0.00270197	yes
gene1401	VC1434	NC_002505.1:1531715-1532468	839.15	648.671	-0.371441	-1.40887	0.0154	0.0269092	yes
gene1402	VC1435	NC_002505.1:1532557-1533393	103.126	62.9427	-0.712291	-2.52733	5e-05	0.000132151	yes
gene1403	VC1436	NC_002505.1:1532557-1533393	291.3	179.907	-0.695251	-0.765044	0.2144	0.279705	no
gene1404	VC1437	NC_002505.1:1533396-1535769	82.5179	46.0222	-0.842377	-3.40957	5e-05	0.000132151	yes
gene1405	VC1438	NC_002505.1:1535773-1536250	155.242	74.6832	-1.05566	-3.76423	5e-05	0.000132151	yes
gene1406	VC1439	NC_002505.1:1536328-1537309	484.628	167.55	-1.53228	-6.02495	5e-05	0.000132151	yes
gene1407	VC1440	NC_002505.1:1537316-1537481	634.38	297.632	-1.09182	-2.61746	0.00015	0.00037446	yes
gene1408	VC1441	NC_002505.1:1537492-1538113	432.843	179.011	-1.2738	-5.12019	5e-05	0.000132151	yes
gene1409	VC1442	NC_002505.1:1538126-1539560	440.795	186.058	-1.24436	-4.81081	5e-05	0.000132151	yes
gene1410	VC1443	NC_002505.1:1539788-1540169	133.041	50.5689	-1.39555	-4.2471	5e-05	0.000132151	yes
gene1411	VC1444	NC_002505.1:1540237-1543170	145.86	81.8128	-0.834189	-2.46295	5e-05	0.000132151	yes
gene1412	VC1445	NC_002505.1:1540237-1543170	73.2034	45.7952	-0.676714	-1.73677	0.00255	0.00519139	yes
gene1413	VC1446	NC_002505.1:1543230-1545396	3.45399	3.60864	0.0631898	0.145106	0.80595	0.845991	no
gene1414	VC1447	NC_002505.1:1545398-1548919	1.81305	2.30624	0.347124	0	1	1	no
gene1415	VC1448	NC_002505.1:1545398-1548919	1.95171	3.73305	0.935619	1.70098	0.0043	0.0084178	yes
gene1416	VC1449	NC_002505.1:1549276-1549636	23.6359	24.8444	0.0719452	0.136626	0.8149	0.852545	no
gene1417	VC1450	NC_002505.1:1549661-1563784	16.4178	17.3551	0.0800982	0.0436983	0.94965	0.964401	no
gene1418	VC1451	NC_002505.1:1549661-1563784	19.4521	14.5668	-0.417245	-1.62908	0.00425	0.00832462	yes
gene1419	VC1452	NC_002505.1:1564151-1564376	49.9958	27.1338	-0.881715	-1.1591	0.0428	0.067105	no
gene1420	VC1453	NC_002505.1:1564469-1565901	24.5407	24.9226	0.0222752	0.0360805	0.9652	0.976187	no
gene1421	VC1454	NC_002505.1:1564469-1565901	3.6217	2.14065	-0.758617	-0.754737	0.19235	0.254193	no
gene1422	VC1455	NC_002505.1:1566026-1566365	102.38	101.858	-0.00737614	-0.0237215	0.96805	0.977928	no
gene1423	VC1456	NC_002505.1:1566966-1568114	38.3742	29.8415	-0.362815	-0.567443	0.3227	0.397072	no
gene1424	VC1457	NC_002505.1:1566966-1568114	30.2049	25.7277	-0.231458	-0.62354	0.28735	0.358412	no
gene1425	VC1458	NC_002505.1:1568212-1570982	4.64902	4.16675	-0.158003	-0.291308	0.61	0.677452	no
gene1426	VC1459	NC_002505.1:1568212-1570982	2.12681	0.375958	-2.50005	0	1	1	no
gene1427	VC1460	NC_002505.1:1568212-1570982	1.54834	1.19491	-0.373821	0	1	1	no
gene1428	VC1461	NC_002505.1:1570992-1571241	25.0611	18.9237	-0.405254	-0.483982	0.41835	0.494232	no
gene1429	VC1462	NC_002505.1:1571376-1572817	21.6713	10.2723	-1.07703	-1.43101	0.03635	0.0580427	no
gene1430	VC1463	NC_002505.1:1571376-1572817	2.75716	1.42686	-0.950333	-0.828814	0.1134	0.159793	no
gene1431	VC1464	NC_002505.1:1572942-1573281	79.9096	90.1768	0.174388	0.524093	0.36025	0.436304	no
gene1432	VC1465	NC_002505.1:1573770-1574515	29.9133	11.5713	-1.37023	-2.87599	5e-05	0.000132151	yes
gene1433	VC1466	NC_002505.1:1573770-1574515	128.92	98.6764	-0.385695	-0.432393	0.4756	0.549868	no
gene1434	VC1467	NC_002505.1:1574592-1575285	13.6705	8.39747	-0.703036	-1.44896	0.01485	0.0260401	yes
gene1435	VC1468	NC_002505.1:1575414-1575699	3.47238	4.03432	0.216398	0.133559	0.86595	0.897223	no
gene1436	VC1469	NC_002505.1:1575703-1577272	2.53111	2.1807	-0.214982	0	1	1	no
gene1437	VC1470	NC_002505.1:1577433-1578000	19.6486	15.3925	-0.3522	-0.804306	0.1619	0.219545	no
gene1438	VC1471	NC_002505.1:1579038-1579366	18.0224	0	#NAME?	#NAME?	0.1402	0.19362	no
gene1439	VC1472	NC_002505.1:1579038-1579366	96.4441	28.6497	-1.75117	-2.66201	0.1919	0.253858	no
gene1440	VC1473	NC_002505.1:1579443-1580136	12.4643	9.13399	-0.448487	-0.930675	0.10595	0.151077	no
gene1441	VC1474	NC_002505.1:1580265-1580550	3.81788	4.03432	0.0795508	0.0741604	0.85965	0.891556	no
gene1442	VC1475	NC_002505.1:1580554-1582123	1.58459	1.87853	0.245498	0	1	1	no
gene1443	VC1476	NC_002505.1:1582284-1582851	21.0372	14.1335	-0.573821	-1.29378	0.02735	0.0451921	yes
gene1444	VC1477	NC_002505.1:1583159-1584382	25.5231	23.5723	-0.114708	-0.176366	0.76095	0.809298	no
gene1445	VC1478	NC_002505.1:1583159-1584382	12.9559	8.33877	-0.635703	-1.29938	0.02345	0.0393102	yes
gene1446	VC1479	NC_002505.1:1585290-1585650	169.6	89.8789	-0.916082	-3.1321	5e-05	0.000132151	yes
gene1447	VC1480	NC_002505.1:1585760-1586093	309.017	228.793	-0.433641	-1.62912	0.0052	0.0099878	yes
gene1448	VC1481	NC_002505.1:1586097-1588360	286.887	241.378	-0.249188	-0.415043	0.4643	0.53842	no
gene1449	VC1482	NC_002505.1:1586097-1588360	163.595	208.244	0.348141	1.15509	0.0437	0.0684232	no
gene1450	VC1483	NC_002505.1:1588424-1588943	343.36	737.616	1.10315	4.40217	5e-05	0.000132151	yes
gene1451	VC1484	NC_002505.1:1589025-1589199	10194.9	1100.84	-3.21117	-11.6651	5e-05	0.000132151	yes
gene1452	VC1485	NC_002505.1:1589365-1591060	177.322	300.313	0.760091	2.91824	5e-05	0.000132151	yes
gene1453	VC1486	NC_002505.1:1591065-1593205	119.446	177.457	0.571108	2.13546	0.0002	0.000491838	yes
gene1454	VC1487	NC_002505.1:1591065-1593205	207.187	312.404	0.592476	0.575347	0.32335	0.397713	no
gene1455	rlmL	NC_002505.1:1593213-1595340	120.333	207.587	0.786681	3.02789	5e-05	0.000132151	yes
gene1456	VC1490	NC_002505.1:1595799-1596342	238.241	274.704	0.20546	0.836056	0.14465	0.19921	no
gene1457	VC1491	NC_002505.1:1596496-1597507	106.337	362.38	1.76887	6.94077	5e-05	0.000132151	yes
gene1458	VC1492	NC_002505.1:1597580-1602422	317.042	129.103	-1.29615	-5.0078	5e-05	0.000132151	yes
gene1459	VC1493	NC_002505.1:1602610-1602847	94.2462	88.0948	-0.097377	-0.225768	0.70585	0.761685	no
gene1460	pepN	NC_002505.1:1602880-1605487	392.102	344.043	-0.18864	-0.723137	0.2029	0.266205	no
gene1461	VC1495	NC_002505.1:1605685-1606402	24.0153	2.89208	-3.05378	-4.48648	5e-05	0.000132151	yes
gene1462	VC1496	NC_002505.1:1606510-1608508	747.368	651.738	-0.197527	-0.770246	0.1795	0.240142	no
gene1463	VC1497	NC_002505.1:1608525-1609152	1290.25	1198.91	-0.105931	-0.402976	0.48815	0.56325	no
gene1464	VC1498	NC_002505.1:1609252-1611608	97.9731	130.311	0.411502	1.10312	0.05575	0.0855129	no
gene1465	VC1499	NC_002505.1:1609252-1611608	31.0103	39.0257	0.331677	0.988279	0.08635	0.126086	no
gene1466	VC1500	NC_002505.1:1611641-1612901	24.0042	40.3652	0.749827	2.69156	5e-05	0.000132151	yes
gene1467	VC1501	NC_002505.1:1612910-1615550	35.4857	41.1766	0.214588	0.870404	0.1283	0.179113	no
gene1468	yebU	NC_002505.1:1615580-1617092	31.6277	74.6129	1.23824	4.82143	5e-05	0.000132151	yes
gene1469	VC1503	NC_002505.1:1617273-1618107	140.855	105.269	-0.420128	-1.67316	0.00455	0.00884722	yes
gene1470	VC1505	NC_002505.1:1618208-1620026	53.074	66.3811	0.322767	1.26468	0.02615	0.0433539	yes
gene1471	VC1506	NC_002505.1:1618208-1620026	5.26735	4.15059	-0.343762	-0.182614	0.7552	0.804912	no
gene1472	VC1507	NC_002505.1:1620301-1621363	109.58	440.456	2.00702	7.89014	5e-05	0.000132151	yes
gene1473	VC1508	NC_002505.1:1621374-1621857	120.13	358.149	1.57597	6.12622	5e-05	0.000132151	yes
gene1474	VC1509	NC_002505.1:1621991-1622771	84.9868	56.5335	-0.588131	-2.20426	0.0001	0.000255155	yes
gene1475	VC1510	NC_002505.1:1622868-1624351	766.017	515.885	-0.570328	-1.04741	0.07285	0.108477	no
gene1476	VC1511	NC_002505.1:1622868-1624351	720.045	422.504	-0.769123	-2.54141	5e-05	0.000132151	yes
gene1477	VC1512	NC_002505.1:1624351-1624960	681.656	325.94	-1.06444	-4.20619	5e-05	0.000132151	yes
gene1478	VC1513	NC_002505.1:1624971-1627826	1071.03	612.222	-0.806875	-3.28875	5e-05	0.000132151	yes
gene1479	VC1514	NC_002505.1:1627837-1628035	955.455	637.315	-0.584181	-2.17125	0.00035	0.000835803	yes
gene1480	VC1515	NC_002505.1:1628112-1628769	389.688	307.892	-0.339896	-1.36279	0.0194	0.033	yes
gene1481	VC1516	NC_002505.1:1628794-1630456	408.268	360.155	-0.180899	-0.683014	0.2321	0.299861	no
gene1482	VC1517	NC_002505.1:1630654-1631723	335.187	231.352	-0.534874	-1.61941	0.00435	0.00849169	yes
gene1483	VC1518	NC_002505.1:1630654-1631723	366.413	246.105	-0.574201	-1.39653	0.0164	0.0283988	yes
gene1484	VC1519	NC_002505.1:1631947-1632781	86.3273	111.89	0.374194	1.47161	0.01115	0.0200804	yes
gene1485	VC1520	NC_002505.1:1632887-1634480	94.6864	214.473	1.17957	4.66977	5e-05	0.000132151	yes
gene1486	VC1521	NC_002505.1:1634691-1638169	32.0262	38.5207	0.266379	0.797588	0.1652	0.223339	no
gene1487	VC1522	NC_002505.1:1634691-1638169	34.7954	48.9337	0.491932	1.31701	0.02375	0.0397554	yes
gene1488	VC1523	NC_002505.1:1638460-1639288	274.277	438.503	0.676953	2.65774	5e-05	0.000132151	yes
gene1489	VC1524	NC_002505.1:1639294-1639993	108.372	143.626	0.40632	1.60769	0.00595	0.011303	yes
gene1490	VC1525	NC_002505.1:1640001-1643106	123.935	154.718	0.320062	0.538065	0.35375	0.429784	no
gene1491	mobA	NC_002505.1:1640001-1643106	161.568	172.968	0.0983649	0.165092	0.77035	0.81829	no
gene1492	VC1527	NC_002505.1:1640001-1643106	121.71	124.038	0.0273417	0.0738228	0.8959	0.921155	no
gene1493	VC1528	NC_002505.1:1643195-1643576	193.737	72.3296	-1.42144	-4.83424	5e-05	0.000132151	yes
gene1494	VC1530	NC_002505.1:1643984-1644146	4.27932	0	#NAME?	0	1	1	no
gene1495	VC1531	NC_002505.1:1644189-1644465	259.401	205.29	-0.337518	-1.16827	0.04635	0.0721162	no
gene1496	VC1532	NC_002505.1:1644671-1645580	294.571	366.315	0.314468	1.23484	0.03335	0.0538731	no
gene1497	VC1533	NC_002505.1:1645742-1646480	19.1298	48.0268	1.32802	4.03837	5e-05	0.000132151	yes
gene1498	VC1534	NC_002505.1:1646579-1647371	14.6053	13.7455	-0.0875387	-0.21923	0.69985	0.757333	no
gene1499	VC1535	NC_002505.1:1647372-1649395	6.30548	6.92431	0.135063	0.385764	0.4973	0.572093	no
gene1500	VC1537	NC_002505.1:1649483-1649984	79.8303	93.8823	0.233918	0.819556	0.1547	0.210706	no
gene1501	VC1538	NC_002505.1:1649993-1650335	1306.14	692.716	-0.914975	-3.68729	5e-05	0.000132151	yes
gene1502	VC1539	NC_002505.1:1650857-1651724	239.022	140.2	-0.769654	-3.1152	5e-05	0.000132151	yes
gene1503	VC1539a	NC_002505.1:1651881-1652085	649.415	300.104	-1.11368	-3.52002	5e-05	0.000132151	yes
gene1504	VC1540	NC_002505.1:1652339-1653713	36.3403	78.3946	1.10918	4.33528	5e-05	0.000132151	yes
gene1505	VC1541	NC_002505.1:1653916-1654900	7.94252	9.12414	0.200092	0.456084	0.42745	0.504123	no
gene1506	VC1542	NC_002505.1:1654906-1655755	1.90549	1.36015	-0.486389	0	1	1	no
gene1507	VC1543	NC_002505.1:1656061-1658800	38.4346	28.8819	-0.412243	-1.10703	0.05855	0.0893332	no
gene1508	VC1544	NC_002505.1:1656061-1658800	35.8956	24.8183	-0.532404	-0.909733	0.117	0.164665	no
gene1509	VC1545	NC_002505.1:1656061-1658800	28.8714	18.8847	-0.612429	-0.688781	0.2301	0.29761	no
gene1510	VC1546	NC_002505.1:1656061-1658800	20.3577	26.3091	0.369987	0.52168	0.3623	0.438174	no
gene1511	VC1547	NC_002505.1:1658806-1660938	10.1052	19.2966	0.933249	2.30757	0.0002	0.000491838	yes
gene1512	VC1548	NC_002505.1:1658806-1660938	19.8962	29.0026	0.543692	1.22723	0.03305	0.0534383	no
gene1513	VC1549	NC_002505.1:1661256-1662561	2.79074	1.73761	-0.683541	-0.973781	0.0931	0.134976	no
gene1514	VC1550	NC_002505.1:1662636-1663518	0.357611	0.947497	1.40573	0	1	1	no
gene1515	VC1551	NC_002505.1:1663527-1665541	0.986074	1.24057	0.331232	0	1	1	no
gene1516	ugpC	NC_002505.1:1663527-1665541	4.70675	4.63271	-0.0228752	-0.043696	0.95975	0.972378	no
gene1517	VC1553	NC_002505.1:1665565-1666327	4.71654	3.70082	-0.349883	-0.501887	0.37765	0.45436	no
gene1518	VC1554	NC_002505.1:1666354-1667068	333.352	210.318	-0.664471	-2.70147	5e-05	0.000132151	yes
gene1519	VC1555	NC_002505.1:1667143-1667987	62.7659	74.2707	0.242811	0.681546	0.2367	0.305235	no
gene1520	VC1556	NC_002505.1:1667143-1667987	61.8102	83.8231	0.439503	0.923351	0.10815	0.153393	no
gene1521	VC1557	NC_002505.1:1668121-1669156	55.4024	62.7408	0.179454	0.689915	0.2247	0.291714	no
gene1522	VC1558	NC_002505.1:1669191-1670628	238.918	139.707	-0.774115	-3.04697	5e-05	0.000132151	yes
gene1523	VC1560	NC_002505.1:1671040-1673215	1012.09	173.519	-2.54418	-9.95924	5e-05	0.000132151	yes
gene1524	VC1561	NC_002505.1:1673279-1674209	37.487	34.7544	-0.109194	-0.379292	0.51075	0.584848	no
gene1525	VC1562	NC_002505.1:1674272-1675445	5.12797	4.84497	-0.0818976	-0.163656	0.77885	0.825548	no
gene1526	VC1563	NC_002505.1:1675621-1679218	29.6788	73.9035	1.31621	3.2159	5e-05	0.000132151	yes
gene1527	VC1565	NC_002505.1:1675621-1679218	26.9375	47.7952	0.827249	1.88478	0.0015	0.00319453	yes
gene1528	VC1566	NC_002505.1:1675621-1679218	21.8411	35.7394	0.71047	1.39543	0.0179	0.0307351	yes
gene1529	VC1567	NC_002505.1:1679221-1681200	21.8988	32.9993	0.591582	1.61177	0.0056	0.010685	yes
gene1530	VC1568	NC_002505.1:1679221-1681200	34.8088	66.4042	0.931822	2.33794	5e-05	0.000132151	yes
gene1531	VC1570	NC_002505.1:1681273-1683600	3.77231	3.26991	-0.206195	-0.251002	0.64665	0.711089	no
gene1532	VC1571	NC_002505.1:1681273-1683600	2.54265	1.57738	-0.688802	0	1	1	no
gene1533	VC1572	NC_002505.1:1684122-1684503	7.27621	3.45801	-1.07324	-0.886377	0.1675	0.226184	no
gene1534	fumC	NC_002505.1:1684518-1685904	11.4926	7.13895	-0.686928	-1.86844	0.00215	0.0044291	yes
gene1535	VC1574	NC_002505.1:1686048-1686432	25.6507	52.8216	1.04213	2.4407	0.00025	0.000610035	yes
gene1536	VC1575	NC_002505.1:1686476-1686935	20.8396	36.4738	0.807535	1.90786	0.002	0.00414722	yes
gene1537	VC1576	NC_002505.1:1686964-1687282	26.0557	97.239	1.89993	4.14547	5e-05	0.000132151	yes
gene1538	VC1577	NC_002505.1:1687437-1688259	19.0845	88.0794	2.2064	7.25486	5e-05	0.000132151	yes
gene1539	VC1578	NC_002505.1:1688260-1690151	33.5177	175.534	2.38875	2.24013	0.001	0.0022	yes
gene1540	VC1579	NC_002505.1:1688260-1690151	25.9442	101.564	1.9689	7.36407	5e-05	0.000132151	yes
gene1541	VC1580	NC_002505.1:1690214-1691126	6.93058	14.8811	1.10243	2.53292	5e-05	0.000132151	yes
gene1542	VC1581	NC_002505.1:1691205-1695269	4.3865	79.6749	4.18298	7.42907	5e-05	0.000132151	yes
gene1543	VC1582	NC_002505.1:1691205-1695269	10.1083	79.51	2.97559	9.04102	5e-05	0.000132151	yes
gene1544	VC1583	NC_002505.1:1695313-1695829	51.7726	36.4353	-0.506851	-1.54037	0.0086	0.015859	yes
gene1545	VC1584	NC_002505.1:1695868-1696435	39.7524	29.8018	-0.415646	-1.23894	0.0329	0.0532952	no
gene1546	VC1585	NC_002505.1:1696498-1698010	126.822	166.626	0.393813	1.565	0.0074	0.0138301	yes
gene1547	VC1587	NC_002505.1:1698456-1698897	5.86909	1.58663	-1.88718	-1.36641	0.09555	0.138123	no
gene1548	VC1588	NC_002505.1:1699072-1699954	71.8873	79.14	0.13867	0.538148	0.34845	0.423939	no
gene1549	VC1589	NC_002505.1:1700059-1700845	4234.34	114.741	-5.20568	-21.1796	5e-05	0.000132151	yes
gene1550	VC1590	NC_002505.1:1700983-1703442	5856.77	108.493	-5.75443	-20.5097	5e-05	0.000132151	yes
gene1551	VC1591	NC_002505.1:1700983-1703442	6134.58	123.604	-5.63317	-12.4385	5e-05	0.000132151	yes
gene1552	VC1592	NC_002505.1:1703679-1704534	219.951	8.36979	-4.71585	-12.3913	5e-05	0.000132151	yes
gene1553	VC1593	NC_002505.1:1704616-1705906	74.0864	4.6087	-4.00678	-10.1786	5e-05	0.000132151	yes
gene1554	galM	NC_002505.1:1705923-1706955	78.3443	68.5001	-0.193721	-0.765205	0.1777	0.238076	no
gene1555	VC1595	NC_002505.1:1706984-1708202	99.6954	71.8398	-0.472742	-1.91179	0.0007	0.00158737	yes
gene1556	VC1596	NC_002505.1:1708210-1709275	70.4714	58.3665	-0.271898	-1.05894	0.0612	0.092845	no
gene1557	VC1597	NC_002505.1:1709718-1711152	50.0671	42.2229	-0.245837	-0.961883	0.096	0.1386	no
gene1558	VC1598	NC_002505.1:1711300-1712125	17.6324	15.2105	-0.213154	-0.579818	0.31505	0.389041	no
gene1559	tRNA-Val-1	NC_002505.1:1712294-1712371	0	0	0	0	1	1	no
gene1560	tRNA-Val-2	NC_002505.1:1712392-1712469	0	0	0	0	1	1	no
gene1561	VC1599	NC_002505.1:1712740-1713802	64.2955	88.3327	0.458231	1.8145	0.0014	0.00299444	yes
gene1562	VC1600	NC_002505.1:1713804-1714494	68.9337	45.9668	-0.584617	-2.05842	0.0006	0.00138048	yes
gene1563	VC1601	NC_002505.1:1714608-1715412	69.698	25.2318	-1.46588	-5.0385	5e-05	0.000132151	yes
gene1564	VC1602	NC_002505.1:1715543-1716530	387.386	150.613	-1.36293	-5.39352	5e-05	0.000132151	yes
gene1565	VC1603	NC_002505.1:1716548-1717325	206.85	96.9499	-1.09328	-4.37779	5e-05	0.000132151	yes
gene1566	VC1604	NC_002505.1:1717390-1719693	17.9139	19.3951	0.114614	0.224548	0.69125	0.75037	no
gene1567	VC1605	NC_002505.1:1717390-1719693	12.715	15.4595	0.28196	0.81488	0.15415	0.210287	no
gene1568	VC1605a	NC_002505.1:1720021-1720255	1776.02	523.172	-1.76329	-6.77976	5e-05	0.000132151	yes
gene1569	VC1606	NC_002505.1:1720422-1721853	94.2352	72.0483	-0.387302	-1.57192	0.0058	0.0110484	yes
gene1570	VC1607	NC_002505.1:1721864-1722839	90.0035	61.5297	-0.548698	-2.14471	0.00015	0.00037446	yes
gene1571	VC1608	NC_002505.1:1722842-1725151	56.6125	36.0403	-0.651509	-1.89444	0.00115	0.00250298	yes
gene1572	VC1609	NC_002505.1:1722842-1725151	44.2054	26.1912	-0.755143	-1.87774	0.0011	0.00240322	yes
gene1573	VC1610	NC_002505.1:1725154-1725604	39.4971	47.2359	0.258135	0.730396	0.20345	0.266826	no
gene1574	VC1611	NC_002505.1:1725651-1726611	22.0346	31.3828	0.510199	1.70499	0.00285	0.00576152	yes
gene1575	VC1612	NC_002505.1:1726819-1727533	31.4845	76.0067	1.27148	4.34515	5e-05	0.000132151	yes
gene1576	VC1613	NC_002505.1:1727536-1727761	104.499	41.5225	-1.33153	-2.22714	0.00065	0.00148565	yes
gene1577	VC1614	NC_002505.1:1727959-1729557	23.0554	42.0058	0.865485	2.55495	5e-05	0.000132151	yes
gene1578	VC1615	NC_002505.1:1727959-1729557	19.0057	36.7353	0.950733	1.38192	0.0227	0.0381638	yes
gene1579	VC1616	NC_002505.1:1729724-1729958	18.9951	115.621	2.60571	3.34599	0.00015	0.00037446	yes
gene1580	VC1617	NC_002505.1:1729988-1730879	40.487	63.9856	0.660291	2.42119	5e-05	0.000132151	yes
gene1581	VC1618	NC_002505.1:1730963-1732181	19.4438	30.1987	0.635178	2.16327	0.0003	0.000722377	yes
gene1582	VC1619	NC_002505.1:1732237-1732786	32.0735	69.0892	1.10708	3.45624	5e-05	0.000132151	yes
gene1583	VC1620	NC_002505.1:1732895-1741367	322.798	129.631	-1.31622	-5.27211	5e-05	0.000132151	yes
gene1584	VC1621	NC_002505.1:1741763-1743101	162.725	141.675	-0.199851	-0.806358	0.1595	0.216478	no
gene1585	VC1622	NC_002505.1:1743102-1743741	140.25	104.103	-0.429989	-1.67387	0.00365	0.00723941	yes
gene1586	VC1623	NC_002505.1:1743876-1745040	46.0609	39.2996	-0.229028	-0.85773	0.1344	0.186577	no
gene1587	VC1624	NC_002505.1:1745275-1746520	90.255	108.339	0.263477	1.07181	0.06105	0.0926986	no
gene1588	VC1625	NC_002505.1:1746533-1749418	64.979	116.606	0.843597	3.31571	5e-05	0.000132151	yes
gene1589	nhaA	NC_002505.1:1750015-1751164	88.0831	41.6705	-1.07984	-4.18701	5e-05	0.000132151	yes
gene1590	VC1628	NC_002505.1:1751442-1752561	78.6793	129.074	0.714147	2.89223	5e-05	0.000132151	yes
gene1591	VC1629	NC_002505.1:1752561-1755679	62.1334	125.036	1.0089	2.52871	5e-05	0.000132151	yes
gene1592	VC1630	NC_002505.1:1752561-1755679	383.411	630.557	0.717734	2.01534	0.00055	0.00127135	yes
gene1593	VC1631	NC_002505.1:1755792-1757169	62.6295	83.8617	0.421168	1.70424	0.0036	0.00715252	yes
gene1594	VC1632	NC_002505.1:1757296-1758733	26.5354	36.087	0.443562	1.63934	0.00555	0.0105955	yes
gene1595	VC1633	NC_002505.1:1758799-1760664	739.349	230.819	-1.67949	-4.0684	5e-05	0.000132151	yes
gene1596	VC1634	NC_002505.1:1758799-1760664	497.772	167.73	-1.56934	-4.43874	5e-05	0.000132151	yes
gene1597	VC1635	NC_002505.1:1760982-1761678	146.006	158.445	0.117955	0.474821	0.4076	0.483842	no
gene1598	VC1636	NC_002505.1:1761811-1763596	37.9379	36.8771	-0.0409157	-0.160613	0.7775	0.824475	no
gene1599	VC1637	NC_002505.1:1763860-1764268	75.373	70.0619	-0.105417	-0.343687	0.5495	0.621213	no
gene1600	VC1638	NC_002505.1:1764279-1766302	54.9466	49.0153	-0.164799	-0.355703	0.53275	0.605636	no
gene1601	VC1639	NC_002505.1:1764279-1766302	39.5048	39.424	-0.00295528	-0.00918426	0.9816	0.987012	no
gene1602	VC1640	NC_002505.1:1766459-1766738	2571.14	6834.62	1.41045	5.43931	5e-05	0.000132151	yes
gene1603	VC1641	NC_002505.1:1766887-1767661	97.4075	19.2212	-2.34133	-7.51655	5e-05	0.000132151	yes
gene1604	VC1642	NC_002505.1:1767752-1768154	24.095	18.3695	-0.391427	-0.770571	0.1835	0.244926	no
gene1605	VC1643	NC_002505.1:1768344-1770135	74.3299	10.3409	-2.84558	-9.99679	5e-05	0.000132151	yes
gene1606	VC1644	NC_002505.1:1770466-1771711	9.42619	4.9253	-0.936463	-2.126	0.0007	0.00158737	yes
gene1607	VC1645	NC_002505.1:1771808-1772438	128.073	173.025	0.434014	1.71514	0.00305	0.00612652	yes
gene1608	VC1646	NC_002505.1:1772605-1772809	146.343	28.5376	-2.35842	-3.02466	0.00485	0.00936748	yes
gene1609	VC1647	NC_002505.1:1772999-1774763	12.9568	8.86324	-0.547806	-1.72819	0.0033	0.0065981	yes
gene1610	VC1649	NC_002505.1:1774843-1776490	194.805	83.9805	-1.2139	-4.82059	5e-05	0.000132151	yes
gene1611	VC1650	NC_002505.1:1776817-1779274	7.2085	6.69421	-0.106784	-0.337622	0.5563	0.627672	no
gene1612	VC1651	NC_002505.1:1779307-1780969	219.387	67.8057	-1.694	-6.65804	5e-05	0.000132151	yes
gene1613	VC1652	NC_002505.1:1780980-1782735	417.162	112.546	-1.8901	-7.39447	5e-05	0.000132151	yes
gene1614	VC1653	NC_002505.1:1782739-1786270	239.863	63.4389	-1.91877	-7.45618	5e-05	0.000132151	yes
gene1615	VC1655	NC_002505.1:1786970-1788326	16.5308	40.3216	1.2864	4.49963	5e-05	0.000132151	yes
gene1616	VC1656	NC_002505.1:1788408-1789272	37.1339	36.0113	-0.044285	-0.150794	0.79515	0.836936	no
gene1617	VC1658	NC_002505.1:1789607-1790861	10.4089	10.4435	0.00478499	0.0131444	0.9783	0.985123	no
gene1618	VC1659	NC_002505.1:1791029-1791977	45.5526	27.8709	-0.708776	-2.48354	5e-05	0.000132151	yes
gene1620	VC1660	NC_002505.1:1791986-1794007	24.3444	15.3427	-0.66604	-1.56081	0.0062	0.0117329	yes
gene1619	VC1660a	NC_002505.1:1791986-1794007	42.9627	26.3875	-0.70323	-1.97531	0.0005	0.00116275	yes
gene1621	VC1661	NC_002505.1:1794165-1794387	3284.87	339.049	-3.27627	-11.9386	5e-05	0.000132151	yes
gene1622	VC1662	NC_002505.1:1794392-1794659	102.109	33.9209	-1.58987	-3.13997	5e-05	0.000132151	yes
gene1623	VC1663	NC_002505.1:1794805-1795249	1859.68	5113.51	1.45926	5.63832	5e-05	0.000132151	yes
gene1624	VC1664	NC_002505.1:1795456-1796605	121.036	168.079	0.473707	1.92857	0.0013	0.00279089	yes
gene1625	VC1665	NC_002505.1:1796618-1799560	28.1205	31.0845	0.144573	0.446212	0.44255	0.519457	no
gene1626	VC1666	NC_002505.1:1796618-1799560	41.4728	37.1533	-0.158673	-0.30555	0.5957	0.664125	no
gene1627	VC1667	NC_002505.1:1796618-1799560	21.436	22.0783	0.0425893	0.0541546	0.92365	0.944085	no
gene1628	VC1668	NC_002505.1:1799618-1800326	81.1447	54.4043	-0.576775	-2.10447	0.00035	0.000835803	yes
gene1629	VC1669	NC_002505.1:1800424-1801771	8.90234	5.23111	-0.767067	-1.82489	0.0034	0.00677848	yes
gene1630	cls	NC_002505.1:1802326-1803781	149.346	154.194	0.0460892	0.184916	0.7461	0.796929	no
gene1631	VC1671	NC_002505.1:1803861-1805052	355.593	363.754	0.0327365	0.124705	0.82045	0.857316	no
gene1632	VC1672	NC_002505.1:1805138-1805720	36.8976	12.6225	-1.54753	-3.69589	5e-05	0.000132151	yes
gene1633	VC1673	NC_002505.1:1805806-1811010	39.5843	12.023	-1.71913	-5.41868	5e-05	0.000132151	yes
gene1634	VC1674	NC_002505.1:1805806-1811010	25.685	9.76819	-1.39476	-1.75631	0.0047	0.00912353	yes
gene1635	VC1675	NC_002505.1:1805806-1811010	40.1737	10.5947	-1.92292	-2.91542	5e-05	0.000132151	yes
gene1636	VC1676	NC_002505.1:1811181-1811797	53.4479	34.2445	-0.642259	-1.51132	0.01205	0.0215556	yes
gene1637	pspB	NC_002505.1:1811181-1811797	78.7103	85.6383	0.121704	0.210619	0.7357	0.787519	no
gene1638	VC1678	NC_002505.1:1811810-1812479	57.6436	47.0259	-0.293707	-1.01355	0.08095	0.118953	no
gene1639	VC1679	NC_002505.1:1812688-1813705	29.5553	30.6439	0.0521846	0.178172	0.75365	0.803754	no
gene1640	VC1680	NC_002505.1:1813818-1819057	135.085	152.875	0.17849	0.374679	0.51945	0.593046	no
gene1641	VC1681	NC_002505.1:1813818-1819057	122.935	140.635	0.194055	0.287215	0.6189	0.685797	no
gene1642	VC1682	NC_002505.1:1813818-1819057	134.307	133.135	-0.0126484	-0.0180953	0.97435	0.982002	no
gene1643	VC1683	NC_002505.1:1813818-1819057	200.803	193.157	-0.0560109	-0.101834	0.8559	0.888198	no
gene1644	VC1684	NC_002505.1:1813818-1819057	167.825	164.563	-0.0283168	-0.0406747	0.94485	0.961499	no
gene1645	VC1685	NC_002505.1:1819057-1819828	127.303	119.853	-0.0870013	-0.348797	0.5403	0.612611	no
gene1646	VC1686	NC_002505.1:1819864-1820254	85.5472	124.183	0.537673	1.82235	0.00195	0.00405811	yes
gene1647	VC1687	NC_002505.1:1820388-1821294	27.4047	95.799	1.80558	6.43193	5e-05	0.000132151	yes
gene1648	VC1688	NC_002505.1:1821440-1822688	2.56108	0.839344	-1.60942	0	1	1	no
gene1649	VC1689	NC_002505.1:1822751-1824488	65.4645	32.0774	-1.02915	-4.05927	5e-05	0.000132151	yes
gene1650	VC1692	NC_002505.1:1824694-1827157	13.8992	5.84424	-1.24992	-4.03568	5e-05	0.000132151	yes
gene1651	VC1693	NC_002505.1:1827180-1828365	12.0439	4.53367	-1.40955	-3.18096	5e-05	0.000132151	yes
gene1652	VC1694	NC_002505.1:1828411-1828630	11.8842	6.39103	-0.894928	-0.737039	0.4327	0.509275	no
gene1653	VC1695	NC_002505.1:1829273-1830116	117.34	158.718	0.435763	1.76116	0.00205	0.00424075	yes
gene1654	VC1696	NC_002505.1:1830467-1830701	257.517	363.065	0.495561	1.68329	0.00475	0.00919483	yes
gene1655	VC1697	NC_002505.1:1830804-1832275	110.486	255.318	1.20844	3.97009	5e-05	0.000132151	yes
gene1656	VC1698	NC_002505.1:1830804-1832275	75.5773	143.117	0.921166	1.93248	0.0016	0.00338255	yes
gene1657	VC1699	NC_002505.1:1832407-1832677	707.654	374.58	-0.91777	-3.54871	5e-05	0.000132151	yes
gene1658	VC1700	NC_002505.1:1832905-1833451	76.9396	117.175	0.606864	2.21854	0.0001	0.000255155	yes
gene1659	VC1701	NC_002505.1:1833588-1834029	12.6894	31.0794	1.29233	2.55017	0.0002	0.000491838	yes
gene1660	VC1702	NC_002505.1:1834103-1834800	69.3168	138.399	0.997561	1.79422	0.0019	0.00396358	yes
gene1661	VC1703	NC_002505.1:1834103-1834800	72.3781	160.798	1.15163	3.60658	5e-05	0.000132151	yes
gene1662	VC1704	NC_002505.1:1835074-1837360	15.7584	42.6534	1.43654	5.37073	5e-05	0.000132151	yes
gene1663	VC1706	NC_002505.1:1837755-1838673	11.7754	35.7267	1.60123	4.59657	5e-05	0.000132151	yes
gene1664	VC1707	NC_002505.1:1838679-1838883	166.338	55.3207	-1.58822	-2.80685	0.0002	0.000491838	yes
gene1665	VC1708	NC_002505.1:1838996-1839683	17.6516	44.6703	1.33952	3.85977	5e-05	0.000132151	yes
gene1666	VC1709	NC_002505.1:1839906-1842675	21.3198	15.2711	-0.481392	-1.83069	0.0015	0.00319453	yes
gene1667	VC1710	NC_002505.1:1842808-1845265	264.35	123.872	-1.0936	-4.19503	5e-05	0.000132151	yes
gene1668	VC1711	NC_002505.1:1845544-1847914	55.1823	101.026	0.872446	3.50399	5e-05	0.000132151	yes
gene1669	VC1712	NC_002505.1:1847961-1848576	5.54459	13.0783	1.23802	2.12831	0.00115	0.00250298	yes
gene1670	VC1713	NC_002505.1:1848653-1849097	12.5824	28.708	1.19004	2.35189	0.00065	0.00148565	yes
gene1671	mukB	NC_002505.1:1849178-1855691	103.44	142.419	0.461347	1.47895	0.01025	0.0186046	yes
gene1672	VC1715	NC_002505.1:1849178-1855691	98.2965	175.724	0.838098	1.01761	0.0804	0.118446	no
gene1673	VC1716	NC_002505.1:1849178-1855691	81.125	144.603	0.833878	1.28697	0.027	0.044699	yes
gene1674	VC1717	NC_002505.1:1855702-1856485	101.858	182.869	0.844245	3.38322	5e-05	0.000132151	yes
gene1675	VC1718	NC_002505.1:1856574-1857423	51.9877	77.9763	0.584865	2.17952	0.0001	0.000255155	yes
gene1676	VC1719	NC_002505.1:1857522-1858227	115.338	49.3532	-1.22465	-4.48917	5e-05	0.000132151	yes
gene1677	torD	NC_002505.1:1858451-1859114	10.2901	10.9022	0.0833658	0.168539	0.7681	0.816401	no
gene1678	VC1721	NC_002505.1:1859520-1860531	139.268	162.519	0.222739	0.910825	0.11265	0.158865	no
gene1679	VC1722	NC_002505.1:1860889-1861477	902.365	805.607	-0.163635	-0.623551	0.27765	0.348571	no
gene1680	VC1723	NC_002505.1:1861831-1862521	31.7934	19.1586	-0.730736	-2.09261	0.0007	0.00158737	yes
gene1681	VC1724	NC_002505.1:1862554-1862866	20.6512	8.04283	-1.36045	-1.41418	0.0293	0.0480476	yes
gene1682	VC1725	NC_002505.1:1862870-1863689	53.1779	59.0405	0.150878	0.553214	0.33615	0.411285	no
gene1683	glgA	NC_002505.1:1863876-1865331	466.974	317.155	-0.558156	-2.12338	0.00045	0.00105569	yes
gene1684	glgC	NC_002505.1:1865332-1866550	664.636	329.507	-1.01226	-3.85955	5e-05	0.000132151	yes
gene1685	VC1730	NC_002505.1:1867218-1869849	440.55	541.961	0.298882	1.16131	0.04525	0.0705314	no
gene1686	VC1731	NC_002505.1:1870185-1870434	192.693	267.2	0.471617	1.51405	0.0094	0.0171879	yes
gene1687	VC1732	NC_002505.1:1870524-1871805	115.972	168.83	0.541795	2.19101	0.00015	0.00037446	yes
gene1688	VC1733	NC_002505.1:1871808-1872012	0	0	0	0	1	1	no
gene1689	aat	NC_002505.1:1872071-1872803	14.7835	28.8363	0.963897	2.65355	5e-05	0.000132151	yes
gene1690	VC1736	NC_002505.1:1872806-1873508	49.7976	38.6661	-0.365005	-1.23908	0.033	0.0534073	no
gene1691	infA	NC_002505.1:1873591-1873810	649.607	1152.4	0.827001	3.06778	5e-05	0.000132151	yes
gene1692	VC1738	NC_002505.1:1874119-1875318	374.864	869.199	1.21332	4.62992	5e-05	0.000132151	yes
gene1693	VC1740	NC_002505.1:1875516-1877799	30.352	13.5957	-1.15864	-4.29862	5e-05	0.000132151	yes
gene1694	VC1741	NC_002505.1:1877854-1878529	25.3439	10.1697	-1.31737	-3.06182	5e-05	0.000132151	yes
gene1695	VC1743	NC_002505.1:1879013-1879925	131.127	86.18	-0.605537	-2.41732	5e-05	0.000132151	yes
gene1696	VC1744	NC_002505.1:1879969-1881698	111.654	62.6675	-0.833251	-0.92073	0.12545	0.175417	no
gene1697	VC1745	NC_002505.1:1879969-1881698	75.1568	89.1171	0.245799	0.956503	0.09165	0.13304	no
gene1698	VC1746	NC_002505.1:1881715-1882345	34.4447	57.6082	0.741992	2.46151	0.0001	0.000255155	yes
gene1699	VC1748	NC_002505.1:1882571-1884522	3.78276	16.0026	2.08079	3.29411	5e-05	0.000132151	yes
gene1700	VC1749	NC_002505.1:1882571-1884522	7.66695	12.1425	0.663335	1.62066	0.00505	0.00972125	yes
gene1701	VC1750	NC_002505.1:1884532-1885654	10.8589	14.097	0.376506	1.05657	0.06975	0.104444	no
gene1702	VC1751	NC_002505.1:1885669-1887379	115.622	121.246	0.0685275	0.275509	0.63605	0.701436	no
gene1703	VC1753	NC_002505.1:1887600-1891120	95.2997	98.7449	0.0512338	0.0932429	0.87475	0.904779	no
gene1704	VC1754	NC_002505.1:1887600-1891120	175.885	157.958	-0.155092	-0.428751	0.4495	0.525478	no
gene1705	VC1755	NC_002505.1:1887600-1891120	196.623	161.601	-0.28299	-0.437566	0.44645	0.522677	no
gene1706	VC1756	NC_002505.1:1891335-1895480	135.853	170.353	0.326483	0.674846	0.2399	0.308672	no
gene1707	VC1757	NC_002505.1:1891335-1895480	117.443	103.914	-0.176574	-0.553096	0.3391	0.413289	no
gene1708	tRNA-Ser-2	NC_002505.1:1895691-1895779	3293.47	751.345	-2.13206	-2.38324	0.2576	0.328035	no
gene1709	VC1758	NC_002505.1:1896091-1897327	29.9289	61.3571	1.03569	3.86714	5e-05	0.000132151	yes
gene1710	VC1759	NC_002505.1:1897401-1897878	17.6773	26.4986	0.584017	1.30714	0.02465	0.0410636	yes
gene1711	VC1760	NC_002505.1:1898008-1905745	117.332	74.9768	-0.646087	-1.8477	0.0008	0.00179417	yes
gene1712	VC1762	NC_002505.1:1898008-1905745	95.4599	59.0818	-0.692181	-1.0928	0.06055	0.0920604	no
gene1713	VC1763	NC_002505.1:1898008-1905745	146.846	55.7107	-1.39828	-1.52476	0.01425	0.0251023	yes
gene1714	VC1764	NC_002505.1:1898008-1905745	48.1053	26.6799	-0.850446	-1.17358	0.04485	0.0700339	no
gene1715	VC1765	NC_002505.1:1905789-1908858	99.601	79.9628	-0.316831	-1.23414	0.03305	0.0534383	no
gene1716	VC1766	NC_002505.1:1908885-1912282	18.7154	12.2244	-0.614462	-1.10325	0.06065	0.092172	no
gene1717	VC1767	NC_002505.1:1908885-1912282	77.8346	67.4908	-0.205721	-0.712176	0.2137	0.278897	no
gene1718	VC1768	NC_002505.1:1912282-1916009	316.017	210.806	-0.584084	-1.4273	0.0144	0.0253408	yes
gene1719	VC1769	NC_002505.1:1912282-1916009	197.565	181.857	-0.119526	-0.340037	0.55475	0.626127	no
gene1720	VC1770	NC_002505.1:1916149-1921857	126.095	83.9639	-0.586666	-1.41773	0.01295	0.0230348	yes
gene1721	VC1771	NC_002505.1:1916149-1921857	86.6424	67.6979	-0.355963	-1.01854	0.0792	0.116877	no
gene1722	VC1772	NC_002505.1:1921884-1922745	17.8892	22.284	0.31692	0.948816	0.09855	0.141809	no
gene1723	VC1773	NC_002505.1:1922809-1923880	63.1302	35.6193	-0.825673	-3.06772	5e-05	0.000132151	yes
gene1724	VC1774	NC_002505.1:1923894-1925049	75.3681	35.2327	-1.09704	-4.1644	5e-05	0.000132151	yes
gene1725	VC1775	NC_002505.1:1925230-1926067	303.34	176.955	-0.777549	-3.13639	5e-05	0.000132151	yes
gene1726	VC1776	NC_002505.1:1926195-1927092	281.366	133.646	-1.07403	-4.31284	5e-05	0.000132151	yes
gene1727	VC1777	NC_002505.1:1927129-1928413	111.11	60.5833	-0.874994	-3.52013	5e-05	0.000132151	yes
gene1728	VC1778	NC_002505.1:1928420-1928942	172.807	82.5175	-1.06639	-3.94371	5e-05	0.000132151	yes
gene1729	VC1779	NC_002505.1:1928992-1929958	496.183	155.582	-1.6732	-6.58254	5e-05	0.000132151	yes
gene1730	VC1780	NC_002505.1:1929988-1931746	290.206	118.423	-1.29312	-1.25781	0.0311	0.0506398	no
gene1731	VC1781	NC_002505.1:1929988-1931746	419.54	157.611	-1.41244	-3.54808	5e-05	0.000132151	yes
gene1732	VC1782	NC_002505.1:1929988-1931746	358.886	127.613	-1.49176	-3.93715	5e-05	0.000132151	yes
gene1733	VC1783	NC_002505.1:1931749-1932886	266.315	104.317	-1.35216	-5.36591	5e-05	0.000132151	yes
gene1734	VC1784	NC_002505.1:1933230-1935654	1019.87	600.691	-0.763697	-3.05863	5e-05	0.000132151	yes
gene1735	VC1785	NC_002505.1:1935800-1936007	1.156	0	#NAME?	0	1	1	no
gene1736	VC1786	NC_002505.1:1936120-1936597	1.54986	1.91521	0.305365	0	1	1	no
gene1737	VC1788	NC_002505.1:1936826-1938732	31.9237	13.3056	-1.26259	-1.77631	0.0049	0.00945351	yes
gene1738	VC1789	NC_002505.1:1936826-1938732	49.6671	43.9865	-0.17523	-0.429944	0.449	0.525071	no
gene1739	VC1790	NC_002505.1:1936826-1938732	144.742	115.552	-0.324944	-0.644413	0.2643	0.334844	no
gene1740	VC1791	NC_002505.1:1938738-1939779	29.1419	20.4898	-0.508186	-1.66856	0.004	0.00787053	yes
gene1741	VC1792	NC_002505.1:1939913-1940273	21.3213	18.5876	-0.197954	-0.346473	0.5365	0.6089	no
gene1742	VC1793	NC_002505.1:1940321-1940699	13.374	9.67302	-0.467392	-0.661438	0.2479	0.318021	no
gene1743	VC1794	NC_002505.1:1940753-1941332	11.3565	6.2923	-0.851863	-1.3887	0.01725	0.0297222	yes
gene1744	VC1795	NC_002505.1:1941350-1942032	3.69137	1.67837	-1.1371	-0.611367	0.3634	0.439198	no
gene1745	VC1796	NC_002505.1:1941350-1942032	8.54697	4.11136	-1.0558	-0.916603	0.06695	0.100512	no
gene1746	VC1797	NC_002505.1:1942841-1943303	26.9297	14.6739	-0.875949	-1.82735	0.00275	0.00557237	yes
gene1747	VC1798	NC_002505.1:1943305-1946144	14.8362	11.5772	-0.357831	-0.772022	0.18565	0.247319	no
gene1748	VC1799	NC_002505.1:1943305-1946144	10.9854	8.20955	-0.420206	-0.992227	0.0873	0.127259	no
gene1749	VC1800	NC_002505.1:1946150-1947122	7.2705	5.98254	-0.281295	-0.57064	0.31575	0.389627	no
gene1750	VC1801	NC_002505.1:1947460-1948022	3.4965	0.748052	-2.2247	-1.13839	0.27145	0.342525	no
gene1751	VC1802	NC_002505.1:1947460-1948022	3.01013	4.80521	0.674776	0	1	1	no
gene1752	VC1803	NC_002505.1:1948111-1948573	235.487	229.531	-0.0369543	-0.145257	0.8034	0.843826	no
gene1753	VC1804	NC_002505.1:1948799-1949114	6.7905	3.30408	-1.03927	-0.678048	0.2741	0.34524	no
gene1754	VC1805	NC_002505.1:1949164-1949611	0.361325	0.980312	1.43994	0	1	1	no
gene1755	VC1806	NC_002505.1:1949717-1950704	4.07752	2.65032	-0.621527	-0.922438	0.11425	0.160925	no
gene1756	VC1807	NC_002505.1:1950738-1951379	0.984978	0.630836	-0.642826	0	1	1	no
gene1757	VC1808	NC_002505.1:1951670-1952516	14.2074	26.3652	0.891992	2.50765	5e-05	0.000132151	yes
gene1758	VC1809	NC_002505.1:1952630-1952861	3.73664	1.82143	-1.03668	0	1	1	no
gene1759	VC1810	NC_002505.1:1953460-1954129	154.297	163.86	0.0867564	0.139507	0.81885	0.85616	no
gene1760	VC1811	NC_002505.1:1953460-1954129	61.7226	66.5114	0.107801	0.301976	0.59845	0.666547	no
gene1761	VC1812	NC_002505.1:1954252-1954672	8.77727	6.85641	-0.356319	-0.429617	0.44555	0.522094	no
gene1762	VC1814	NC_002505.1:1954788-1956878	3.7493	1.91991	-0.965583	-1.47909	0.0161	0.0279912	yes
gene1763	VC1815	NC_002505.1:1954788-1956878	4.00228	2.86862	-0.480464	-0.534837	0.36085	0.436726	no
gene1764	VC1816	NC_002505.1:1956888-1957104	10.142	34.6489	1.77247	1.31413	0.04185	0.0657941	no
gene1765	VC1817	NC_002505.1:1957200-1958964	10.7356	6.77999	-0.663047	-1.93348	0.0017	0.00357433	yes
gene1766	VC1819	NC_002505.1:1959244-1960765	6.20177	4.93326	-0.330138	-0.768714	0.1871	0.249059	no
gene1767	VC1820	NC_002505.1:1961097-1961538	245.493	2080.75	3.08335	11.6547	5e-05	0.000132151	yes
gene1768	VC1821	NC_002505.1:1961549-1962953	449.982	2556.1	2.506	10.0334	5e-05	0.000132151	yes
gene1769	VC1822	NC_002505.1:1963027-1964893	74.4438	96.3668	0.372384	1.51128	0.00825	0.0152541	yes
gene1770	VC1823	NC_002505.1:1965109-1965409	102.006	250.642	1.29698	4.20465	5e-05	0.000132151	yes
gene1771	VC1824	NC_002505.1:1965417-1967028	23.9476	63.842	1.41462	2.23348	0.0004	0.000946075	yes
gene1772	VC1825	NC_002505.1:1965417-1967028	31.1254	365.653	3.55431	9.97431	5e-05	0.000132151	yes
gene1773	VC1826	NC_002505.1:1967399-1969301	88.823	3171.88	5.15826	22.0837	5e-05	0.000132151	yes
gene1774	VC1827	NC_002505.1:1969416-1970583	51.058	2312.71	5.50131	21.6348	5e-05	0.000132151	yes
gene1775	VC1828	NC_002505.1:1970702-1971155	35.553	24.0724	-0.56259	-1.3564	0.02045	0.03465	yes
gene1776	VC1831	NC_002505.1:1971490-1973701	53.3469	24.7556	-1.10765	-4.37123	5e-05	0.000132151	yes
gene1777	VC1832	NC_002505.1:1973908-1974481	313.46	377.856	0.269558	1.09816	0.0585	0.0893332	no
gene1778	VC1833	NC_002505.1:1974554-1975616	192.034	239.123	0.316387	1.27004	0.02725	0.0450483	yes
gene1779	VC1834	NC_002505.1:1975789-1976554	1581.28	2077.46	0.393731	1.52138	0.00795	0.0147467	yes
gene1780	VC1835	NC_002505.1:1976569-1977088	7134.78	9074.41	0.346936	1.46011	0.0106	0.0191796	yes
gene1781	tolB	NC_002505.1:1977119-1978472	1324.16	1572.54	0.24802	0.990759	0.0832	0.121949	no
gene1782	VC1837	NC_002505.1:1978486-1979557	238.89	322.891	0.4347	1.70462	0.00305	0.00612652	yes
gene1783	VC1838	NC_002505.1:1979574-1980015	248.204	320.947	0.370806	1.48356	0.0097	0.0176711	yes
gene1784	VC1839	NC_002505.1:1980017-1981158	275.846	374.074	0.439458	1.45181	0.0114	0.0204881	yes
gene1785	VC1840	NC_002505.1:1980017-1981158	186.828	223.766	0.260275	0.494451	0.39385	0.469127	no
gene1786	VC1841	NC_002505.1:1981266-1981684	860.357	1025.39	0.253165	1.03606	0.07365	0.10948	no
gene1787	VC1842	NC_002505.1:1981266-1981684	344.21	365.092	0.0849681	0.0292529	0.82015	0.857261	no
gene1788	VC1843	NC_002505.1:1981696-1982833	945.439	1290.73	0.449126	1.73212	0.0036	0.00715252	yes
gene1789	VC1844	NC_002505.1:1982850-1984476	930.829	1482.03	0.670985	2.67755	5e-05	0.000132151	yes
gene1790	ruvB	NC_002505.1:1984895-1985900	129.126	141.085	0.127791	0.522167	0.36045	0.436394	no
gene1791	ruvA	NC_002505.1:1985955-1986570	138.761	185.506	0.418866	1.67339	0.004	0.00787053	yes
gene1792	ruvC	NC_002505.1:1986666-1987188	32.0574	71.3295	1.15384	3.53637	5e-05	0.000132151	yes
gene1793	cysS	NC_002505.1:1987275-1988655	232.322	416.025	0.840548	3.22819	5e-05	0.000132151	yes
gene1794	VC1849	NC_002505.1:1988800-1989295	953.192	1264.01	0.407164	1.55712	0.00785	0.0146081	yes
gene1795	VC1850	NC_002505.1:1989335-1990064	72.2013	133.744	0.889383	3.42537	5e-05	0.000132151	yes
gene1796	VC1851	NC_002505.1:1990170-1991385	172.785	53.6388	-1.68763	-6.68502	5e-05	0.000132151	yes
gene1797	VC1852	NC_002505.1:1991446-1991902	121.323	148.597	0.292546	1.08173	0.06325	0.0954535	no
gene1798	VC1853	NC_002505.1:1991933-1992608	335.251	385.122	0.200076	0.80308	0.16155	0.219174	no
gene1799	VC1854	NC_002505.1:1992726-1993833	121.089	55.3101	-1.13046	-4.46873	5e-05	0.000132151	yes
gene1800	dinG	NC_002505.1:1994270-1996346	59.9401	114.585	0.934821	3.76223	5e-05	0.000132151	yes
gene1801	VC1856	NC_002505.1:1996383-1997711	104.385	164.077	0.652454	2.05546	0.00055	0.00127135	yes
gene1802	VC1857	NC_002505.1:1996383-1997711	99.3843	156.589	0.655889	1.61274	0.00525	0.0100727	yes
gene1803	VC1858	NC_002505.1:1997711-1997924	86.1763	203.087	1.23674	2.77064	0.0001	0.000255155	yes
gene1804	VC1859	NC_002505.1:1997947-2000068	116.326	24.925	-2.22251	-8.59749	5e-05	0.000132151	yes
gene1805	VC1860	NC_002505.1:2000265-2001072	285.661	469.145	0.715732	2.82025	5e-05	0.000132151	yes
gene1806	VC1861	NC_002505.1:2001130-2001808	20.8175	5.21281	-1.99766	-3.66639	5e-05	0.000132151	yes
gene1807	VC1862	NC_002505.1:2001810-2002593	39.076	8.8941	-2.13536	-5.33618	5e-05	0.000132151	yes
gene1808	VC1863	NC_002505.1:2002698-2003481	171.117	27.532	-2.6358	-9.44386	5e-05	0.000132151	yes
gene1809	VC1864	NC_002505.1:2003659-2004430	50.599	26.3193	-0.942985	-3.14617	5e-05	0.000132151	yes
gene1810	VC1865	NC_002505.1:2005134-2006688	110.159	232.794	1.07946	4.24451	5e-05	0.000132151	yes
gene1811	VC1866	NC_002505.1:2006953-2009230	26101.6	19745.7	-0.402599	-2.38978	5e-05	0.000132151	yes
gene1812	VC1867	NC_002505.1:2009365-2010394	175.819	174.551	-0.0104404	-0.0424347	0.9394	0.956796	no
gene1813	VC1868	NC_002505.1:2010411-2012292	216.091	7.34462	-4.87881	-15.7093	5e-05	0.000132151	yes
gene1814	pflA	NC_002505.1:2012624-2013365	270.061	270.307	0.00130998	0.00532525	0.99205	0.994346	no
gene1815	VC1870	NC_002505.1:2013430-2014093	5.26746	7.05237	0.421001	0.660611	0.2456	0.315303	no
gene1816	VC1871	NC_002505.1:2014213-2014714	684.367	377.649	-0.857726	-3.40988	5e-05	0.000132151	yes
gene1817	VC1872	NC_002505.1:2014954-2016889	2292.41	36.1976	-5.98483	-24.5758	5e-05	0.000132151	yes
gene1818	VC1873	NC_002505.1:2017033-2018305	858.818	16.3492	-5.71506	-19.7508	5e-05	0.000132151	yes
gene1819	VC1874	NC_002505.1:2018317-2019868	1023.02	17.6558	-5.85656	-21.2635	5e-05	0.000132151	yes
gene1820	VC1875	NC_002505.1:2019952-2023629	272.247	340.738	0.323743	0.613556	0.2847	0.35549	no
gene1821	VC1876	NC_002505.1:2019952-2023629	645.285	832.216	0.367022	0.194817	0.7802	0.826726	no
gene1822	lpxK	NC_002505.1:2019952-2023629	190.993	233.913	0.292456	0.552518	0.33805	0.413027	no
gene1823	VC1878	NC_002505.1:2019952-2023629	168.889	233.991	0.470376	1.19576	0.03955	0.0625471	no
gene1824	VC1879	NC_002505.1:2023659-2026442	5.6106	4.61157	-0.282897	-0.526105	0.36	0.436154	no
gene1825	VC1880	NC_002505.1:2023659-2026442	42.5765	98.168	1.20519	3.30212	5e-05	0.000132151	yes
gene1826	VC1882	NC_002505.1:2026556-2027801	48.2289	63.818	0.404063	1.58154	0.0053	0.0101517	yes
gene1827	VC1883	NC_002505.1:2027801-2029701	53.6615	76.5067	0.511697	1.06741	0.06735	0.101069	no
gene1828	VC1884	NC_002505.1:2027801-2029701	43.8597	81.7395	0.898136	2.7745	5e-05	0.000132151	yes
gene1829	VC1885	NC_002505.1:2029864-2030440	119.837	174.362	0.541008	2.12033	0.0001	0.000255155	yes
gene1830	VC1886	NC_002505.1:2030442-2033910	105.895	144.162	0.445062	1.69203	0.00375	0.00742076	yes
gene1831	VC1887	NC_002505.1:2034049-2034850	309.954	433.646	0.484463	1.91464	0.00115	0.00250298	yes
gene1832	VC1888	NC_002505.1:2035184-2037260	12.1607	19.9819	0.716471	2.52456	5e-05	0.000132151	yes
gene1833	VC1889	NC_002505.1:2037544-2038081	40.8014	31.5583	-0.370597	-1.08296	0.0611	0.0927339	no
gene1834	VC1890	NC_002505.1:2038193-2039498	116.623	284.07	1.2844	5.07752	5e-05	0.000132151	yes
gene1835	VC1892	NC_002505.1:2039840-2040380	476.925	313.476	-0.60541	-2.46082	5e-05	0.000132151	yes
gene1836	VC1893	NC_002505.1:2040559-2041420	265.467	252.72	-0.0709936	-0.284905	0.62215	0.688738	no
gene1837	VC1894	NC_002505.1:2041447-2042038	598.594	738.38	0.302787	1.17749	0.0409	0.0644175	no
gene1838	VC1895	NC_002505.1:2042090-2043898	326.106	319.056	-0.0315335	-0.0517545	0.93015	0.948769	no
gene1839	VC1896	NC_002505.1:2042090-2043898	193.289	237.593	0.297732	1.00234	0.08055	0.118567	no
gene1840	VC1897	NC_002505.1:2043910-2044261	374.01	376.634	0.010087	0.0400369	0.9444	0.961324	no
gene1841	VC1898	NC_002505.1:2044493-2046512	85.9561	95.741	0.155538	0.629587	0.27095	0.342143	no
gene1842	VC1899	NC_002505.1:2046681-2047833	68.2394	89.9202	0.39804	1.59892	0.00535	0.0102419	yes
gene1843	VC1900	NC_002505.1:2048067-2048907	520.099	518.682	-0.0039356	-0.0150217	0.98005	0.986142	no
gene1844	nhaB	NC_002505.1:2049551-2051144	800.613	518.124	-0.627808	-2.41065	5e-05	0.000132151	yes
gene1845	VC1902	NC_002505.1:2051223-2051745	145.291	130.191	-0.158312	-0.604437	0.294	0.365322	no
gene1846	VC1903	NC_002505.1:2051819-2054702	119.776	175.293	0.549426	2.09725	0.00015	0.00037446	yes
gene1847	VC1904	NC_002505.1:2054879-2055374	618.72	535.715	-0.20782	-0.832341	0.14345	0.197783	no
gene1848	VC1905	NC_002505.1:2055530-2056655	47.1822	23.5916	-0.99997	-3.53078	5e-05	0.000132151	yes
gene1849	VC1906	NC_002505.1:2056696-2057893	47.5043	69.2854	0.544494	2.12583	0.00015	0.00037446	yes
gene1850	cysB	NC_002505.1:2057954-2058929	294.392	131.858	-1.15876	-4.62883	5e-05	0.000132151	yes
gene1851	VC1909	NC_002505.1:2059193-2059982	481.38	363.597	-0.404836	-1.58271	0.00625	0.0118211	yes
gene1852	VC1910	NC_002505.1:2060043-2060820	220.878	219.566	-0.00858927	-0.0351164	0.95015	0.964626	no
gene1853	VC1911	NC_002505.1:2060877-2061573	87.5671	124.097	0.503002	1.94926	0.0008	0.00179417	yes
gene1854	VC1912	NC_002505.1:2061645-2062815	240.288	224.743	-0.0964877	-0.37999	0.50865	0.583214	no
gene1855	VC1913	NC_002505.1:2062826-2063108	527.801	527.751	-0.000134658	-0.000524429	0.9942	0.995312	no
gene1856	ihfB	NC_002505.1:2063246-2063525	1170.18	525.876	-1.15394	-4.574	5e-05	0.000132151	yes
gene1857	rpsA	NC_002505.1:2063812-2065483	9736.13	11724	0.268045	1.39386	0.01475	0.0258778	yes
gene1858	cmk	NC_002505.1:2065591-2066281	188.931	272.564	0.528731	2.14572	0.00035	0.000835803	yes
gene1859	VC1917	NC_002505.1:2066451-2066763	3.67838	8.73969	1.24851	1.0885	0.07145	0.106575	no
gene1860	VC1918	NC_002505.1:2066897-2068757	356.276	550.082	0.626649	2.39387	5e-05	0.000132151	yes
gene1861	VC1919	NC_002505.1:2068909-2069182	1848.02	1528.94	-0.273445	-1.08982	0.0564	0.0864717	no
gene1862	VC1920	NC_002505.1:2069365-2071726	211.539	255.137	0.270345	1.02534	0.0773	0.114219	no
gene1863	clpX	NC_002505.1:2071848-2073129	1544.69	1077.93	-0.519062	-2.0352	0.0004	0.000946075	yes
gene1864	clpP	NC_002505.1:2073208-2073811	1065.31	823.978	-0.370594	-1.40902	0.01405	0.0248384	yes
gene1865	tig	NC_002505.1:2073940-2075242	427.26	1370.1	1.6811	6.52485	5e-05	0.000132151	yes
gene1866	VC1924	NC_002505.1:2075348-2077534	2.45834	0.973477	-1.33647	0	1	1	no
gene1867	VC1925	NC_002505.1:2075348-2077534	16.7881	16.0652	-0.0635018	-0.219527	0.7031	0.759772	no
gene1868	VC1926	NC_002505.1:2077536-2078877	12.7658	14.4336	0.177154	0.554405	0.32945	0.404373	no
gene1869	VC1927	NC_002505.1:2078992-2080354	6.58419	3.45004	-0.932394	-1.90261	0.002	0.00414722	yes
gene1870	VC1928	NC_002505.1:2080357-2081056	2.39518	1.36539	-0.81082	0	1	1	no
gene1871	VC1929	NC_002505.1:2081086-2082085	4.03091	1.40654	-1.51895	-1.64119	0.01775	0.030523	yes
gene1872	VC1931	NC_002505.1:2082316-2083843	20.7288	27.2576	0.395025	1.41512	0.0146	0.0256537	yes
gene1873	VC1932	NC_002505.1:2084013-2084184	23.3965	1.93055	-3.59921	-2.1797	0.10665	0.151887	no
gene1874	VC1933	NC_002505.1:2084345-2086747	163.369	9.93861	-4.03895	-5.05206	5e-05	0.000132151	yes
gene1875	VC1934	NC_002505.1:2084345-2086747	55.0779	6.98075	-2.98002	-8.49851	5e-05	0.000132151	yes
gene1876	VC1935	NC_002505.1:2086891-2087584	16.6514	29.3385	0.817149	2.26275	0.00015	0.00037446	yes
gene1877	VC1936	NC_002505.1:2087586-2088519	13.7924	25.0567	0.861316	2.51989	5e-05	0.000132151	yes
gene1878	VC1937	NC_002505.1:2088526-2089198	12.4476	15.2519	0.293117	0.668177	0.24385	0.313173	no
gene1879	VC1938	NC_002505.1:2089287-2089737	35.3679	42.9058	0.278733	0.762106	0.1915	0.253553	no
gene1880	VC1939	NC_002505.1:2090030-2090651	124.183	62.3192	-0.994716	-3.6582	5e-05	0.000132151	yes
gene1881	VC1940	NC_002505.1:2090697-2091360	15.8401	12.226	-0.373635	-0.847616	0.14095	0.194578	no
gene1882	VC1941	NC_002505.1:2091672-2092968	29.112	64.1256	1.13929	4.303	5e-05	0.000132151	yes
gene1883	tRNA-Arg-2	NC_002505.1:2093319-2093396	0	0	0	0	1	1	no
gene1884	VC1942	NC_002505.1:2093522-2094458	70.0082	116.58	0.735721	2.91274	5e-05	0.000132151	yes
gene1885	VC1944	NC_002505.1:2094740-2097052	17.3557	10.6758	-0.70106	-1.42248	0.0158	0.0275249	yes
gene1886	VC1945	NC_002505.1:2094740-2097052	10.2204	8.07502	-0.339914	-0.805053	0.16375	0.221725	no
gene1887	VC1947	NC_002505.1:2097182-2098112	47.9761	73.9665	0.624556	2.34296	5e-05	0.000132151	yes
gene1888	VC1948	NC_002505.1:2098270-2100258	1.46536	0	#NAME?	0	1	1	no
gene1889	VC1949	NC_002505.1:2098270-2100258	2.20439	2.27084	0.0428441	0	1	1	no
gene1890	VC1950	NC_002505.1:2100347-2102795	296.001	257.532	-0.200848	-0.762269	0.18385	0.24511	no
gene1891	VC1951	NC_002505.1:2102817-2103924	226.345	259.417	0.196754	0.772281	0.18345	0.244926	no
gene1892	VC1952	NC_002505.1:2104178-2106719	13.5559	8.56087	-0.663086	-2.2848	0.00015	0.00037446	yes
gene1893	VC1953	NC_002505.1:2106982-2108200	6.95554	6.3046	-0.141756	-0.32576	0.5733	0.643292	no
gene1894	VC1955	NC_002505.1:2108530-2109478	26.4515	18.9779	-0.479024	-1.5214	0.00775	0.014453	yes
gene1895	VC1956	NC_002505.1:2109641-2110613	229.306	256.408	0.161163	0.646664	0.262	0.332538	no
gene1896	VC1957	NC_002505.1:2110637-2110946	293.375	296.608	0.0158116	0.058981	0.9184	0.939828	no
gene1897	minC	NC_002505.1:2111115-2111778	36.4453	123.292	1.75828	6.24075	5e-05	0.000132151	yes
gene1898	VC1960	NC_002505.1:2111780-2112611	65.0574	200.413	1.62319	6.33933	5e-05	0.000132151	yes
gene1899	minE	NC_002505.1:2112615-2112879	202.272	178.905	-0.177097	-0.562592	0.32345	0.397713	no
gene1900	VC1962	NC_002505.1:2113167-2113659	563.727	1103.13	0.968533	3.78681	5e-05	0.000132151	yes
gene1901	VC1963	NC_002505.1:2113725-2114049	309.863	310.091	0.00105789	0.00406635	0.99365	0.995186	no
gene1902	VC1964	NC_002505.1:2114203-2115079	283.625	184.979	-0.616626	-2.4853	0.0001	0.000255155	yes
gene1903	VC1965	NC_002505.1:2115272-2115863	233.745	274.49	0.231818	0.946852	0.0994	0.142913	no
gene1904	VC1966	NC_002505.1:2115866-2117747	95.4388	99.0645	0.0537928	0.217789	0.7032	0.759772	no
gene1905	VC1967	NC_002505.1:2117922-2119977	74.6513	7.55254	-3.30513	-11.3469	5e-05	0.000132151	yes
gene1906	VC1968	NC_002505.1:2120029-2120575	174.045	184.821	0.0866737	0.345699	0.5446	0.616679	no
gene1907	VC1970	NC_002505.1:2120662-2121826	45.2003	15.6953	-1.526	-5.17022	5e-05	0.000132151	yes
gene1908	VC1971	NC_002505.1:2121854-2124259	38.0141	84.1244	1.14599	3.15674	5e-05	0.000132151	yes
gene1909	VC1972	NC_002505.1:2121854-2124259	60.0464	129.167	1.10509	3.14045	5e-05	0.000132151	yes
gene1910	VC1973	NC_002505.1:2124346-2125213	168.377	222.128	0.399695	1.6222	0.0048	0.00928125	yes
gene1911	VC1974	NC_002505.1:2125237-2129035	50.0477	91.8663	0.876231	1.25288	0.0318	0.051634	no
gene1912	VC1975	NC_002505.1:2125237-2129035	73.1363	134.842	0.882612	2.4933	5e-05	0.000132151	yes
gene1913	VC1976	NC_002505.1:2125237-2129035	54.7282	115.471	1.07718	2.33239	0.0001	0.000255155	yes
gene1914	VC1977	NC_002505.1:2129249-2130464	114.69	173.745	0.599239	2.43412	5e-05	0.000132151	yes
gene1915	VC1978	NC_002505.1:2130616-2131201	69.4504	51.1371	-0.441613	-1.50803	0.0097	0.0176711	yes
gene1916	VC1979	NC_002505.1:2131257-2133179	138.492	116.272	-0.252292	-0.988227	0.08545	0.124825	no
gene1917	VC1980	NC_002505.1:2131257-2133179	13.0317	22.9999	0.819601	0.647098	0.257	0.327512	no
gene1918	VC1981	NC_002505.1:2133182-2133734	46.5845	58.7161	0.333908	1.10176	0.0599	0.0911522	no
gene1919	VC1983	NC_002505.1:2133809-2135657	384.187	277.728	-0.468136	-1.77939	0.00235	0.00480682	yes
gene1920	VC1984	NC_002505.1:2135869-2137015	149.323	145.288	-0.0395224	-0.160747	0.7776	0.824475	no
gene1921	VC1985	NC_002505.1:2137100-2138801	157.178	179.469	0.191337	0.747095	0.1926	0.254329	no
gene1922	VC1986	NC_002505.1:2138925-2140656	55.7738	74.3461	0.414669	0.865724	0.13565	0.188086	no
gene1923	VC1987	NC_002505.1:2138925-2140656	222.643	202.471	-0.137017	-0.413325	0.4707	0.544384	no
gene1924	VC1988	NC_002505.1:2138925-2140656	127.207	121.766	-0.0630616	-0.0788573	0.89	0.916994	no
gene1925	VC1989	NC_002505.1:2140715-2143757	146.737	183.453	0.32218	0.683856	0.2334	0.301316	no
gene1926	VC1990	NC_002505.1:2140715-2143757	85.6436	125.041	0.545985	1.70802	0.00235	0.00480682	yes
gene1927	VC1991	NC_002505.1:2140715-2143757	2.19184	1.27543	-0.781157	0	1	1	no
gene1928	purU	NC_002505.1:2143930-2144764	280.18	163.321	-0.778643	-3.14985	5e-05	0.000132151	yes
gene1929	VC1993	NC_002505.1:2144837-2146838	26.7758	7.74888	-1.78887	-6.02352	5e-05	0.000132151	yes
gene1930	VC1994	NC_002505.1:2147067-2148918	209.645	265.841	0.342614	1.3031	0.02245	0.0377985	yes
gene1931	ansA	NC_002505.1:2149034-2150048	55.7464	141.738	1.34627	5.29849	5e-05	0.000132151	yes
gene1932	VC1996	NC_002505.1:2150145-2150433	38.5869	68.9543	0.83753	1.80275	0.003	0.00603659	yes
gene1933	VC1997	NC_002505.1:2150536-2151361	92.9549	49.4521	-0.910499	-3.40509	5e-05	0.000132151	yes
gene1934	VC1998	NC_002505.1:2151521-2151965	93.0209	81.2102	-0.195895	-0.666192	0.25045	0.321054	no
gene1935	VC2000	NC_002505.1:2152264-2153260	23576.7	17213	-0.453865	-2.36179	0.0001	0.000255155	yes
gene1936	VC2001	NC_002505.1:2153407-2154298	286.382	384.386	0.424617	1.66302	0.0049	0.00945351	yes
gene1937	VC2002	NC_002505.1:2154732-2155737	89.2297	120.812	0.437164	1.76825	0.00165	0.00347553	yes
gene1938	rrmA	NC_002505.1:2155891-2156710	48.0242	130.92	1.44685	5.47849	5e-05	0.000132151	yes
gene1939	VC2004	NC_002505.1:2156730-2157708	6.1042	15.7821	1.37041	3.17599	5e-05	0.000132151	yes
gene1940	VC2005	NC_002505.1:2157847-2158204	297.957	137.705	-1.11352	-4.04757	5e-05	0.000132151	yes
gene1941	VC2006	NC_002505.1:2158277-2159222	874.09	424.352	-1.04252	-3.98112	5e-05	0.000132151	yes
gene1942	VC2007	NC_002505.1:2159326-2160544	107.341	142.685	0.410634	1.6722	0.00345	0.00687026	yes
gene1943	VC2008	NC_002505.1:2160988-2162434	150.253	37.1373	-2.01645	-7.87284	5e-05	0.000132151	yes
gene1944	VC2009	NC_002505.1:2162475-2163645	216.744	146.01	-0.569923	-2.28418	0.0001	0.000255155	yes
gene1945	VC2011	NC_002505.1:2163876-2164467	55.8476	74.3478	0.412794	1.42605	0.0137	0.0242816	yes
gene1946	VC2012	NC_002505.1:2164973-2166434	49.0476	10.9987	-2.15685	-7.33958	5e-05	0.000132151	yes
gene1947	VC2013	NC_002505.1:2166646-2168149	1170.29	1008.01	-0.215359	-0.848777	0.13835	0.191523	no
gene1948	VC2014	NC_002505.1:2168520-2172697	54.873	61.9772	0.175641	0.251365	0.66475	0.72707	no
gene1949	VC2015	NC_002505.1:2168520-2172697	63.3868	83.5931	0.399203	0.74642	0.1914	0.253517	no
gene1950	tmk	NC_002505.1:2168520-2172697	81.9634	78.967	-0.0537286	-0.0803609	0.89	0.916994	no
gene1951	VC2017	NC_002505.1:2168520-2172697	72.7773	72.3837	-0.00782419	-0.0149869	0.98045	0.986142	no
gene1952	VC2018	NC_002505.1:2168520-2172697	96.2343	96.6641	0.00642938	0.0119923	0.9823	0.98743	no
gene1953	VC2019	NC_002505.1:2172774-2174019	360.505	1011.25	1.48804	5.70277	5e-05	0.000132151	yes
gene1954	acpP	NC_002505.1:2174107-2174344	9782.62	15370.2	0.65184	2.54292	5e-05	0.000132151	yes
gene1955	fabG	NC_002505.1:2174579-2175326	643.376	1052.77	0.710457	2.70484	5e-05	0.000132151	yes
gene1956	VC2022	NC_002505.1:2175341-2176280	312.681	631.039	1.01304	3.9079	5e-05	0.000132151	yes
gene1957	VC2023	NC_002505.1:2176334-2177285	231.296	609.776	1.39854	5.46972	5e-05	0.000132151	yes
gene1958	VC2024	NC_002505.1:2177290-2178316	156.945	367.139	1.22607	4.85322	5e-05	0.000132151	yes
gene1959	rpmF	NC_002505.1:2178325-2178496	1431.16	2973.08	1.05477	3.79842	5e-05	0.000132151	yes
gene1960	VC2026	NC_002505.1:2178530-2179055	3147.17	6621.65	1.07313	4.27672	5e-05	0.000132151	yes
gene1961	maf	NC_002505.1:2179202-2179784	102.811	104.169	0.0189362	0.0713515	0.8991	0.923623	no
gene1962	VC2028	NC_002505.1:2179884-2180832	99.1351	107.348	0.11483	0.4611	0.42695	0.503823	no
gene1963	VC2030	NC_002505.1:2181443-2184602	585.043	795.648	0.443587	1.79481	0.00215	0.0044291	yes
gene1964	VC2031	NC_002505.1:2184949-2186515	7.79095	18.4033	1.24009	3.73624	5e-05	0.000132151	yes
gene1965	VC2032	NC_002505.1:2186632-2187508	32.2209	30.145	-0.0960788	-0.32259	0.57195	0.642193	no
gene1966	VC2033	NC_002505.1:2187617-2190302	4692.04	4039.18	-0.21615	-1.07255	0.0643	0.0968693	no
gene1967	VC2035	NC_002505.1:2190928-2191567	35.3478	84.4675	1.25678	4.26344	5e-05	0.000132151	yes
gene1968	VC2036	NC_002505.1:2191656-2192769	277.228	92.5639	-1.58255	-6.29048	5e-05	0.000132151	yes
gene1969	VC2037	NC_002505.1:2193193-2194639	54.5237	177.608	1.70374	6.74496	5e-05	0.000132151	yes
gene1970	VC2038	NC_002505.1:2194663-2195878	33.6063	7.72989	-2.12021	-6.02935	5e-05	0.000132151	yes
gene1971	VC2039	NC_002505.1:2196040-2197042	158.151	177.715	0.168265	0.686878	0.23315	0.301105	no
gene1972	VC2040	NC_002505.1:2197126-2197342	229.357	233.872	0.0281189	0.0801232	0.8884	0.916162	no
gene1973	VC2041	NC_002505.1:2197376-2199179	219.746	286.065	0.380511	1.44791	0.01265	0.0225359	yes
gene1974	tRNA-Pro-3	NC_002505.1:2199242-2199319	0	0	0	0	1	1	no
gene1975	tRNA-Ser-3	NC_002505.1:2199483-2199574	0	0	0	0	1	1	no
gene1976	VC2042	NC_002505.1:2199636-2200557	41.8733	21.6148	-0.954013	-3.14102	5e-05	0.000132151	yes
gene1977	VC2043	NC_002505.1:2200577-2202521	18.0887	26.4795	0.54979	2.03025	0.00045	0.00105569	yes
gene1978	VC2044	NC_002505.1:2202605-2202938	326.842	642.533	0.975176	3.89575	5e-05	0.000132151	yes
gene1979	VC2045	NC_002505.1:2203189-2203774	6406.23	3945.8	-0.699159	-2.84528	5e-05	0.000132151	yes
gene1980	VC2046	NC_002505.1:2203855-2204392	98.756	94.2367	-0.0675796	-0.243559	0.6754	0.736394	no
gene1981	VC2047	NC_002505.1:2204760-2205441	39.9859	17.7253	-1.17368	-3.32516	5e-05	0.000132151	yes
gene1982	VC2048	NC_002505.1:2205453-2206218	90.7966	80.3292	-0.176714	-0.68067	0.22915	0.296713	no
gene1983	VC2049	NC_002505.1:2206270-2207485	146.249	140.142	-0.061533	-0.249605	0.6609	0.723545	no
gene1984	VC2050	NC_002505.1:2207487-2208515	153.207	165.198	0.108713	0.284593	0.61985	0.686411	no
gene1985	VC2051	NC_002505.1:2207487-2208515	149.468	136.487	-0.131076	-0.364333	0.5307	0.603759	no
gene1986	VC2052	NC_002505.1:2208515-2211905	83.4833	86.5999	0.0528784	0.144752	0.8017	0.842295	no
gene1987	VC2053	NC_002505.1:2208515-2211905	150.563	204.112	0.438998	0.7141	0.21845	0.284453	no
gene1988	VC2054	NC_002505.1:2208515-2211905	166.752	224.792	0.430882	0.260523	0.65815	0.721218	no
gene1989	VC2055	NC_002505.1:2208515-2211905	129.817	151.269	0.22064	0.44451	0.4373	0.51434	no
gene1990	VC2056	NC_002505.1:2211995-2213284	77.4977	86.2122	0.153738	0.370389	0.5253	0.598598	no
gene1991	VC2057	NC_002505.1:2211995-2213284	123.536	151.721	0.296485	0.895032	0.11985	0.168334	no
gene1992	VC2058	NC_002505.1:2213657-2214661	924.009	400.754	-1.20519	-2.70914	5e-05	0.000132151	yes
gene1993	VC2059	NC_002505.1:2213657-2214661	1483.89	619.878	-1.25933	-3.76319	5e-05	0.000132151	yes
gene1994	VC2060	NC_002505.1:2214669-2216455	645.079	327.157	-0.979492	-2.94841	5e-05	0.000132151	yes
gene1995	VC2061	NC_002505.1:2214669-2216455	505.146	286.369	-0.818828	-1.89645	0.00075	0.001693	yes
gene1996	VC2062	NC_002505.1:2216464-2217598	599.617	336.701	-0.832573	-3.17746	5e-05	0.000132151	yes
gene1997	VC2063	NC_002505.1:2217624-2219982	769.634	448.644	-0.778601	-3.04687	5e-05	0.000132151	yes
[truncated: 1,695 more rows]
