# Supplementary material for: Bioactive small molecules produced by the human gut microbiome modulate Vibrio cholerae sessile and planktonic lifestyles
Source: Gut Microbes. 2021 May 19;13(1):1918993. doi: 10.1080/19490976.2021.1918993 (PMC8143261; doi:10.1080/19490976.2021.1918993)
Supplement: Supplemental Material [file KGMI_A_1918993_SM4398.zip › Supplementary information/Supplementary Table S2 revised.xlsx]

## Sheet: Table S2
Table S2. Chemostat community strains and respective species, identified by V3-V4 variable region 16S rRNA gene sequencing and comparison against the NCBI 16S rRNA gene database.
Strain	V3-V4 16S rRNA gene %ID	Species (16S ID)
16-6-I 1 FAA	1	Agathobacterium rectale
16-6-I 1 MRS	0.99	Bifidobacterium pseudocatenulatum
16-6-I 10 FAA	0.99	Dorea longicatena
16-6-I 11 FAA	1	Bifidobacterium faecale
16-6-I 11 MRS	0.99	Ligilactobacillus ruminis
16-6-I 18 FAA	0.99	Agathobacterium rectale
16-6-I 2 FAA	0.99	Bifidobacterium longum
16-6-I 2 MRS	0.98	Blautia luti
16-6-I 2 MRS M2	0.99	Enterococcus gallinarum
16-6-I 20 MRS	1	Bifidobacterium faecale
16-6-I 21 FAA	0.95	Clostridium spiroforme
16-6-I 25 MRS	0.99	Lacticaseibacillus paracasei
16-6-I 26 FAA	1	Coprococcus comes
16-6-I 27 FM	0.99	Blautia stercoris
16-6-I 3 FM	1	Collinsella aerofaciens
16-6-I 30 FAA	1	Mediterraneibacter faecis
16-6-I 31 FAA	0.99	Roseburia intestinalis
16-6-I 34 FAA	0.97	Lachnospira pectinoschiza
16-6-I 38 FAA	0.97	Lachnospira pectinoschiza
16-6-I 39 FAA	0.99	Roseburia faecis
16-6-I 40 FAA	0.98	Faecalibacterium prausnitzii
16-6-I 42 FAA	0.99	Dorea longicatena
16-6-I 47 FAA	0.98	Eubacterium ventriosum
16-6-I 5 FM	0.99	Parabacteriodes distasonis
16-6-I 5 MM	0.99	Bacteroides kribbi
16-6-I 6 FM	1	Agathobacterium rectale
16-6-I 6 MRS	0.99	Lacticaseibacillus paracasei
16-6-I 7aii FAA	1	Anaerostipes hadrus
16-6-I 9 FAA	0.99	Mediterraneibacter faecis
16-6-I 9 FAA M2	0.99	Paraclostridium benzoelyticum
16-6-I F1 FAA	0.99	Eubacterium eligens
16-6-S 1 FAA	0.99	Parabacteroides distasonis
16-6-S 1 FM	0.98	Eubacterium callanderi
16-6-S 13 LG	0.98	Eubacterium callanderi
16-6-S 14 LG	1	Acidaminococcus intestini
16-6-S 15 LS	0.99	Enterocloster aldenensis
16-6-S 16 LG	0.99	Clostridium inocuum
16-6-S 18 LG	0.94	Bacteroides kribbi
16-6-S 2 MRS	1	Escherichia fergusonii
16-6-S 20 LG	0.99	Anaerotignum lactatifermentans
16-6-S 21 LS	0.98	Dorea formicigenerans
16-6-S 3 LG	1	Atopobium minutum
16-6-S 4 LS	1	Enterocloster citroniae
16-6-S 5 FAA	0.98	Clostridium symbiosum
16-6-S 6 FAA	0.99	Hungatella effluvii
16-6-S 8 FAA	0.99	Bacteroides vulgatus
16-6-S 8 MRS	0.97	Eubacterium callanderi
16-6-S 9 FAA	0.99	Flavonifractor plautii
16-6-S 9 LG	0.99	Bacteroides fragilis
16-6-S BF 5	0.99	Faecalicatena contorta
3 FMU	0.99	Akkermansia muciniphila
32 S 5 FAA M2	1	Lactonifactor longoviformis
32-6-I 1 BHI AER	0.99	Corynebacterium aurimucosum
32-6-I 1 D6 FAA AN	0.95	Bacteroides vulgatus
32-6-I 1 NA AER	0.99	Micrococcus aloeverae
32-6-I 1 TSA AN	1	Bifidobacterium adolescentis
32-6-I 10 FAA NB AN	1	Anaerostipes hadrus
32-6-I 10 NA AN	0.98	Eubacterium hallii
32-6-I 10 TSA AN	0.93	Clostridium spiroforme
32-6-I 11 D6 FAA AN	1	Bifidobacterium pseudocatenulatum
32-6-I 11 MRS AN	0.99	Bacteroides fragilis
32-6-I 12 TSA AN	1	Bifidobacterium catenulatum
32-6-I 13 TSA AN	0.99	Parabacteriodes distasonis
32-6-I 15 BHI AN	0.99	Collinsella aerofaciens
32-6-I 16 BHI AN	1	Erysipelatoclostridium ramosum
32-6-I 16 MET AN	0.99	Enterococcus gallinarum
32-6-I 16 NA AN	0.99	Coprococcus comes
32-6-I 16 TSA AN	0.98	Dorea formicigenerans
32-6-I 17 D6 FAA AN	0.97	Sutterella stercoricanis
32-6-I 17 TSA AN	0.92	Clostridium spiroforme
32-6-I 18 FAA AN	0.96	Lacrimispora amygdalina
32-6-I 19 NB AN	0.99	Bacteroides caccae
32-6-I 2 NA AN	0.98	Dorea formicigenerans
32-6-I 21 NA AN	0.97	Mediterraneibacter faecis
32-6-I 23 NB AN	0.94	Bacteroides fragilis
32-6-I 24 NB AN	0.99	Dielma fastidiosa
32-6-I 27 D5 FAA AN	0.99	Flavonifractor plautii
32-6-I 27 D6 FAA AN	0.98	Coprococcus catus
32-6-I 27 FAA AN	0.99	Veillonella dispar
32-6-I 29 FAA AN	1	Alistipes putredinis
32-6-I 29 TSA AN	0.93	Veillonella atypica
32-6-I 3 D5 FAA AN	0.99	Bacteroides kribbi
32-6-I 3 TSA AN	0.98	Bacteroides vulgatus
32-6-I 30 NA AN	0.99	Bacteroides caccae
32-6-I 33 FAA AN	1	Mediterraneibacter glycyrrhizinilyticus
32-6-I 34 FAA AN	0.97	Sutterella stercoricanis
32-6-I 36 D5 FAA AN	1	Blautia faecis
32-6-I 37 D6 FAA AN	0.97	Agathobaculum butyriciproducens
32-6-I 4 FAA NB AN	0.95	Clostridium spiroforme
32-6-I 4 MET AN	1	Bacteroides vulgatus
32-6-I 4 NA AN	1	Agathobacterium rectale
32-6-I 5 D6 FAA AN	0.99	Parabacteroides distasonis
32-6-I 5 MET AN	1	Bifidobacterium faecale
32-6-I 6 D6 FAA AN	0.99	Anaerostipes hadrus
32-6-I 7 D6 FAA AN	1	Mediterraneibacter faecis
32-6-I 8 CNA AN	0.99	Ruminococcus gnavus
32-6-I 8 D5 FAA AN	0.99	Bifidobacterium longum
32-6-I 9 D6 FAA AN	0.99	Ruminococcus gnavus
32-6-S 1 FAA AN	1	Eggerthella lenta
32-6-S 11 BHI AN	0.99	Parabacteriodes distasonis
32-6-S 12 FAA AN	0.99	Dialister invisus
32-6-S 13 FAA AN	0.99	Hungatella effluvii
32-6-S 17 BHI AN	0.99	Bacteroides fragilis
32-6-S 17 FAA AN	1	Alistipes finegoldii
32-6-S 18 BHI AN	0.98	Escherichia fergusonii
32-6-S 2 D5 FAA AN	0.99	Bacteroides kribbi
32-6-S 2 FAA AN	0.97	Peptoniphilus coxii
32-6-S 22 FAA AN	0.98	Lactonifactor longoviformis
32-6-S 23 D5 FAA AN	0.97	Sutterella massiliensis
32-6-S 24 BHI AN	0.99	Bacteroides caccae
32-6-S 25 D5 FAA AN	0.98	Eggerthella lenta
32-6-S 25 D6 FAA AN	0.96	Oscillibacter ruminantium
32-6-S 28 D6 FAA AN	0.96	Anaerotignum aminivorans
32-6-S 28 TSA AN	1	Acidaminococcus intestini
32-6-S 3 CNA AN	0.99	Blautia producta
32-6-S 3 D6 FAA AN	1	Staphylococcus pettenkoferi
32-6-S 4 BHI AN	0.99	Bacteroides kribbi
32-6-S 4 CNA AN	1	Clostridium scindens
32-6-S 4 D5 FAA AN	0.98	Bacteroides fragilis
32-6-S 4 TSA AN	0.99	Flavonifractor plautii
32-6-S 5 D5 FAA AN	0.99	Hungatella effluvii
32-6-S 6 D5 FAA AN	0.97	Sutterella stercoricanis
32-6-S 8 D5 FAA AN	0.98	Dialister invisus
32-6-S 9 CNA AN	0.99	Clostridium scindens
The original description of the isolation of these strains can be found in reference 49.
