# Supplementary material for: Bioactive small molecules produced by the human gut microbiome modulate Vibrio cholerae sessile and planktonic lifestyles
Source: Gut Microbes. 2021 May 19;13(1):1918993. doi: 10.1080/19490976.2021.1918993 (PMC8143261; doi:10.1080/19490976.2021.1918993)
Supplement: Supplemental Material [file KGMI_A_1918993_SM4398.zip › Supplementary information/Supplementary Table S3.xlsx]

## Sheet: Table S3
Table S3. Bacterial community media formulations for individual strain stocks, community stocks, and chemostat maintenance.
Individual strain stock media formulation
Reagent	Amount	Source
Skim milk powder	60 g	Carnation
Glycerol	5 mL	BioShop
Dimethyl sulfoxide	5 mL	Thermo Scientific
Deionized H2O	Fill up to 500 mL
Community stock media formulation
Reagent	Amount	Source
Skim milk powder	60 g	Carnation
Glycerol	10 mL	BioShop
Deionized H2O	Fill up to 500 mL
Chemostat media formulation
Reagent	Amount	Source
Starch (wheat unmodified)	10 g	Sigma
Porcine gastric mucosa	8 g	Lee Biosolutions
Casein	6 g	Alfa Aesar
Peptone water	4 g	Oxoid
Yeast extract	4 g	Becton, Dickson and Co.
NaHCO3	4 g	Fisher
Pectin (citrus)	4 g	Sigma
Prebiotic fiber XOS	4 g	Bio Nutrition
Arabinogalactan (Ara 6)	4 g	Genoma Nutritionals
Inulin	2 g	Glentham Life Sciences
L-cysteine HCl	1 g	Fisher
Bile salts	1 g	Sigma
K2HPO4	0.08 g	BDH
KH2PO4	0.08 g	Fisher
MgSO4	0.02 g	BDH
NaCl	0.02 g	Fisher
CaCl2	0.02 g	Sigma
Hemin	0.01 g	Sigma
Menadione	0.002 g	Sigma
Deionized H2O	Fill up to 2 L
